# Supplementary material for: Proteomic and Single-Cell Transcriptomic Dissection of Human Plasmacytoid Dendritic Cell Response to Influenza Virus
Source: Front Immunol. 2022 Mar 23;13:814627. doi: 10.3389/fimmu.2022.814627 (PMC8984281; doi:10.3389/fimmu.2022.814627)
Supplement: Supplementary file 2 [file DataSheet_2.xlsx]

## Sheet: Proteins
UniProt Accession|UniProt ID	UniProt ID	Protein	Peptide Count	Mascot Mean Ion Score	Mascot Mean Protein Score	Mascot Mean Homology Threshold	Gene names	Keywords	Gene ontology	Catalytic activity	Pathway	Function	Tissue specificity	Subcellular location	Disease	A_ns_JC_010620_031720_2ul_2	B_ns_JC_010620_031720_2ul_2	C_ns_JC_010620_031720_2ul_2	NO STIM Raw Mean Abundance	NO STIM SD	NO STIM CV	A_flu_JC_010620_031720_2ul_2	B_flu_JC_010620_031720_2ul_2	C_flu_JC_010620_031720_2ul_2	Flu stim Raw Mean Abundance	Flu stim SD	Flu stim CV	Ratio (Flu stim/ NO STIM)	P-value (Flu stim vs. NO STIM)
P31946|1433B_HUMAN	1433B_HUMAN	14-3-3 protein beta/alpha	13	52.0956	587.61	16.8182	YWHAB	Acetylation;Alternative initiation;Cytoplasm;Direct protein sequencing;Host-virus interaction;Isopeptide bond;Membrane;Nitration;Phosphoprotein;Polymorphism;Reference proteome;Ubl conjugation;Vacuole	cytoplasm [GO:0005737]; cytosol [GO:0005829]; extracellular exosome [GO:0070062]; focal adhesion [GO:0005925]; melanosome [GO:0042470]; membrane [GO:0016020]; mitochondrion [GO:0005739]; nucleus [GO:0005634]; perinuclear region of cytoplasm [GO:0048471]; transcriptional repressor complex [GO:0017053]; vacuolar membrane [GO:0005774]; cadherin binding [GO:0045296]; enzyme binding [GO:0019899]; hist…			Adapter protein implicated in the regulation of a large spectrum of both general and specialized signaling pathways. Binds to a large number of partners, usually by recognition of a phosphoserine or phosphothreonine motif. Binding generally results in the modulation of the activity of the binding partner. Negative regulator of osteogenesis. Blocks the nuclear translocation of the phosphorylated f…		Cytoplasm {ECO:0000269|PubMed:17081065}. Melanosome {ECO:0000269|PubMed:17081065}. Note=Identified by mass spectrometry in melanosome fractions from stage I to stage IV.; Vacuole membrane {ECO:0000269|PubMed:11260479}. Note=(Microbial infection) Upon infection with Chlamydia trachomatis, this protein is associated with the pathogen-containing vacuole membrane where it colocalizes with IncG. {ECO:…		6663792128	22816786432	8418689024	1.26331e+10	8.86288e+09	0.701561	11250453504	7522914304	3092786688	7.28872e+09	4.08387e+09	0.560301	0.587	0.007
P62258|1433E_HUMAN	1433E_HUMAN	14-3-3 protein epsilon	13	49.8479	542.682	15.9747	YWHAE	Acetylation;Alternative splicing;Cytoplasm;Direct protein sequencing;Host-virus interaction;Isopeptide bond;Nucleus;Phosphoprotein;Reference proteome;Ubl conjugation	cell [GO:0005623]; central region of growth cone [GO:0090724]; cytoplasm [GO:0005737]; cytosol [GO:0005829]; extracellular exosome [GO:0070062]; focal adhesion [GO:0005925]; glutamatergic synapse [GO:0098978]; kinesin complex [GO:0005871]; melanosome [GO:0042470]; membrane [GO:0016020]; mitochondrion [GO:0005739]; nucleus [GO:0005634]; cadherin binding [GO:0045296]; calcium channel regulator acti…			Adapter protein implicated in the regulation of a large spectrum of both general and specialized signaling pathways. Binds to a large number of partners, usually by recognition of a phosphoserine or phosphothreonine motif. Binding generally results in the modulation of the activity of the binding partner (By similarity). Positively regulates phosphorylated protein HSF1 nuclear export to the cytop…		Nucleus {ECO:0000269|PubMed:12917326}. Cytoplasm {ECO:0000269|PubMed:12917326}. Melanosome {ECO:0000269|PubMed:12042314, ECO:0000269|PubMed:17081065}. Note=Identified by mass spectrometry in melanosome fractions from stage I to stage IV. {ECO:0000269|PubMed:12042314, ECO:0000269|PubMed:17081065}.		8449371648	25107800064	9128326144	1.42285e+10	9.42786e+09	0.662604	14143609856	6994831872	2715434496	7.95129e+09	5.77381e+09	0.726148	0.536	0.006
Q04917|1433F_HUMAN	1433F_HUMAN	14-3-3 protein eta	6	38.7148	197.87	16.4737	YWHAH YWHA1	Acetylation;Direct protein sequencing;Phosphoprotein;Reference proteome	cytoplasm [GO:0005737]; cytosol [GO:0005829]; extracellular exosome [GO:0070062]; intercalated disc [GO:0014704]; mitochondrion [GO:0005739]; plasma membrane [GO:0005886]; actin binding [GO:0003779]; enzyme binding [GO:0019899]; glucocorticoid receptor binding [GO:0035259]; identical protein binding [GO:0042802]; insulin-like growth factor receptor binding [GO:0005159]; ion channel binding [GO:00…			Adapter protein implicated in the regulation of a large spectrum of both general and specialized signaling pathways. Binds to a large number of partners, usually by recognition of a phosphoserine or phosphothreonine motif. Binding generally results in the modulation of the activity of the binding partner. Negatively regulates the kinase activity of PDPK1. {ECO:0000269|PubMed:12177059}.	Expressed mainly in the brain and present in other tissues albeit at lower levels.			6249312256	21692727296	7618640896	1.18536e+10	8.54843e+09	0.72117	11098652672	5576937984	2998850048	6.55815e+09	4.13809e+09	0.630984	0.559	0.014
P61981|1433G_HUMAN	1433G_HUMAN	14-3-3 protein gamma	6	46.188	475.042	16.4	YWHAG	Acetylation;Cytoplasm;Direct protein sequencing;Disease mutation;Epilepsy;Phosphoprotein;Reference proteome	cytosol [GO:0005829]; extracellular exosome [GO:0070062]; focal adhesion [GO:0005925]; membrane [GO:0016020]; mitochondrion [GO:0005739]; presynapse [GO:0098793]; identical protein binding [GO:0042802]; insulin-like growth factor receptor binding [GO:0005159]; protein domain specific binding [GO:0019904]; protein kinase C binding [GO:0005080]; protein kinase C inhibitor activity [GO:0008426]; rec…			Adapter protein implicated in the regulation of a large spectrum of both general and specialized signaling pathways. Binds to a large number of partners, usually by recognition of a phosphoserine or phosphothreonine motif. Binding generally results in the modulation of the activity of the binding partner. {ECO:0000269|PubMed:16511572}.	Highly expressed in brain, skeletal muscle, and heart. {ECO:0000269|PubMed:10486217}.	Cytoplasm {ECO:0000250}.	Epileptic encephalopathy, early infantile, 56 (EIEE56) [MIM:617665]: A form of epileptic encephalopathy, a heterogeneous group of severe childhood onset epilepsies characterized by refractory seizures, neurodevelopmental impairment, and poor prognosis. Development is normal prior to seizure onset, after which cognitive and motor delays become apparent. EIEE56 is an autosomal dominant condition. {…	2437585920	11601927168	3693716480	5.91108e+09	4.96828e+09	0.840503	6134144000	3483867648	1052207232	3.55674e+09	2.54175e+09	0.71463	0.623	0.083
P27348|1433T_HUMAN	1433T_HUMAN	14-3-3 protein theta	5	45.1373	229.385	16.6667	YWHAQ	Acetylation;Cytoplasm;Direct protein sequencing;Isopeptide bond;Nitration;Phosphoprotein;Reference proteome;Ubl conjugation	cytoplasm [GO:0005737]; cytosol [GO:0005829]; extracellular exosome [GO:0070062]; focal adhesion [GO:0005925]; membrane [GO:0016020]; mitochondrion [GO:0005739]; protein-containing complex [GO:0032991]; synapse [GO:0045202]; 14-3-3 protein binding [GO:0071889]; identical protein binding [GO:0042802]; ion channel binding [GO:0044325]; protein C-terminus binding [GO:0008022]; protein domain specifi…			Adapter protein implicated in the regulation of a large spectrum of both general and specialized signaling pathways. Binds to a large number of partners, usually by recognition of a phosphoserine or phosphothreonine motif. Binding generally results in the modulation of the activity of the binding partner. Negatively regulates the kinase activity of PDPK1. {ECO:0000269|PubMed:12177059}.	Abundantly expressed in brain, heart and pancreas, and at lower levels in kidney and placenta. Up-regulated in the lumbar spinal cord from patients with sporadic amyotrophic lateral sclerosis (ALS) compared with controls, with highest levels of expression in individuals with predominant lower motor neuron involvement. {ECO:0000269|PubMed:11080204}.	Cytoplasm. Note=In neurons, axonally transported to the nerve terminals.		1301595264	3822390528	1427761152	2183915648	1.42036e+09	0.650374	2417201152	1124603520	492412576	1.34474e+09	9.81095e+08	0.72958	0.591	0.019
P63104|1433Z_HUMAN	1433Z_HUMAN	14-3-3 protein zeta/delta	14	54.9761	957.014	17.5985	YWHAZ	Acetylation;Alternative splicing;Cytoplasm;Direct protein sequencing;Disease mutation;Phosphoprotein;Reference proteome	blood microparticle [GO:0072562]; cell [GO:0005623]; cytoplasm [GO:0005737]; cytosol [GO:0005829]; extracellular exosome [GO:0070062]; extracellular space [GO:0005615]; focal adhesion [GO:0005925]; glutamatergic synapse [GO:0098978]; hippocampal mossy fiber to CA3 synapse [GO:0098686]; melanosome [GO:0042470]; mitochondrion [GO:0005739]; nucleoplasm [GO:0005654]; nucleus [GO:0005634]; vesicle [GO…			Adapter protein implicated in the regulation of a large spectrum of both general and specialized signaling pathways. Binds to a large number of partners, usually by recognition of a phosphoserine or phosphothreonine motif. Binding generally results in the modulation of the activity of the binding partner. Induces ARHGEF7 activity on RAC1 as well as lamellipodia and membrane ruffle formation (PubM…		Cytoplasm {ECO:0000269|PubMed:17081065}. Melanosome {ECO:0000269|PubMed:17081065}. Note=Located to stage I to stage IV melanosomes.		27049086976	79290236928	29825816576	45388380160	2.93927e+10	0.647582	42350702592	23353319424	11031074816	2.55784e+10	1.57779e+10	0.616846	0.553	0.003
P30153|2AAA_HUMAN	2AAA_HUMAN	Serine/threonine-protein phosphatase 2A 65 kDa regulatory subunit A alpha isoform	14	50.4197	456.328	15.9836	PPP2R1A	Acetylation;Cell membrane;Cell projection;Centromere;Chromosome;Chromosome partition;Cytoplasm;Direct protein sequencing;Disease mutation;Membrane;Mental retardation;Nucleus;Reference proteome;Repeat	chromosome, centromeric region [GO:0000775]; cytoplasm [GO:0005737]; cytosol [GO:0005829]; dendrite [GO:0030425]; extracellular exosome [GO:0070062]; glutamatergic synapse [GO:0098978]; lateral plasma membrane [GO:0016328]; membrane [GO:0016020]; microtubule cytoskeleton [GO:0015630]; mitochondrion [GO:0005739]; nucleus [GO:0005634]; protein phosphatase type 2A complex [GO:0000159]; protein serin…			The PR65 subunit of protein phosphatase 2A serves as a scaffolding molecule to coordinate the assembly of the catalytic subunit and a variable regulatory B subunit. Upon interaction with GNA12 promotes dephosphorylation of microtubule associated protein TAU/MAPT (PubMed:15525651). Required for proper chromosome segregation and for centromeric localization of SGO1 in mitosis (PubMed:16580887). {EC…		Cytoplasm {ECO:0000250|UniProtKB:Q32PI5}. Nucleus {ECO:0000269|PubMed:30611118}. Chromosome, centromere {ECO:0000269|PubMed:16580887}. Lateral cell membrane {ECO:0000269|PubMed:15525651}. Cell projection, dendrite {ECO:0000269|PubMed:15525651}. Note=Centromeric localization requires the presence of BUB1. {ECO:0000269|PubMed:16580887}.	Mental retardation, autosomal dominant 36 (MRD36) [MIM:616362]: A form of mental retardation, a disorder characterized by significantly below average general intellectual functioning associated with impairments in adaptive behavior and manifested during the developmental period. {ECO:0000269|PubMed:25533962, ECO:0000269|PubMed:26168268}. Note=The disease is caused by mutations affecting the gene …	1441848960	3074116864	1336786048	1.95092e+09	9.74137e+08	0.499322	2081863424	945019968	465836032	1164239808	8.30018e+08	0.712927	0.543	0.008
P63151-2|2ABA_HUMAN,P63151|2ABA_HUMAN	2ABA_HUMAN	Serine/threonine-protein phosphatase 2A 55 kDa regulatory subunit B alpha isoform	2	38.247	61.4	15	PPP2R2A	Acetylation;Alternative splicing;Reference proteome;Repeat;WD repeat	cytosol [GO:0005829]; glutamatergic synapse [GO:0098978]; nucleoplasm [GO:0005654]; protein phosphatase type 2A complex [GO:0000159]; protein phosphatase 2A binding [GO:0051721]; protein phosphatase regulator activity [GO:0019888]; protein-containing complex binding [GO:0044877]; tau protein binding [GO:0048156]; G2/M transition of mitotic cell cycle [GO:0000086]; mitotic nuclear envelope reassem…			The B regulatory subunit might modulate substrate selectivity and catalytic activity, and also might direct the localization of the catalytic enzyme to a particular subcellular compartment.	Expressed in all tissues examined. {ECO:0000269|PubMed:1849734}.			77389104	168649344	85964216	1.10668e+08	5.03964e+07	0.455386	121303344	61884464	34166660	7.24515e+07	4.45191e+07	0.614467	0.613	0.02
Q9Y3L3|3BP1_HUMAN,Q6ZT62|BGIN_HUMAN,Q9Y3L3-2|3BP1_HUMAN	3BP1_HUMAN	Bargin	2				SH3BP1	Alternative initiation;Alternative splicing;Cell junction;Cell projection;Cytoplasm;GTPase activation;Nucleus;Phagocytosis;Phosphoprotein;Polymorphism;Reference proteome;SH3-binding;Tight junction	adherens junction [GO:0005912]; bicellular tight junction [GO:0005923]; cell leading edge [GO:0031252]; cytosol [GO:0005829]; lamellipodium [GO:0030027]; nucleus [GO:0005634]; phagocytic cup [GO:0001891]; GTPase activator activity [GO:0005096]; Rac GTPase binding [GO:0048365]; semaphorin receptor binding [GO:0030215]; SH3 domain binding [GO:0017124]; actin filament organization [GO:0007015]; cell…			GTPase activating protein (GAP) which specifically converts GTP-bound Rho-type GTPases including RAC1 and CDC42 in their inactive GDP-bound form. By specifically inactivating RAC1 at the leading edge of migrating cells, it regulates the spatiotemporal organization of cell protrusions which is important for proper cell migration (PubMed:21658605). Also negatively regulates CDC42 in the process of …		Cell projection {ECO:0000269|PubMed:21658605, ECO:0000269|PubMed:24841563}. Cell junction, tight junction {ECO:0000269|PubMed:22891260}. Cell junction, adherens junction {ECO:0000269|PubMed:22891260}. Cell projection, phagocytic cup {ECO:0000269|PubMed:26465210}. Nucleus {ECO:0000269|PubMed:22891260}. Cytoplasm, cytosol {ECO:0000269|PubMed:22891260}. Note=Localizes at the leading edge of migratin…		10922399	65245196	17674670	31280755	2.96072e+07	0.946499	115950952	45328700	20390948	6.05569e+07	4.95666e+07	0.818514	2.045	0.078
P52209|6PGD_HUMAN,P52209-2|6PGD_HUMAN	6PGD_HUMAN	6-phosphogluconate dehydrogenase, decarboxylating	12	42.443	544.655	16.932	PGD PGDH	Acetylation;Alternative splicing;Cytoplasm;Gluconate utilization;NADP;Oxidoreductase;Pentose shunt;Phosphoprotein;Polymorphism;Reference proteome	cytosol [GO:0005829]; extracellular exosome [GO:0070062]; nucleus [GO:0005634]; NADP binding [GO:0050661]; phosphogluconate dehydrogenase (decarboxylating) activity [GO:0004616]; D-gluconate catabolic process [GO:0046177]; oxidation-reduction process [GO:0055114]; pentose biosynthetic process [GO:0019322]; pentose-phosphate shunt [GO:0006098]; pentose-phosphate shunt, oxidative branch [GO:0009051]	Reaction=6-phospho-D-gluconate + NADP(+) = CO2 + D-ribulose 5-phosphate + NADPH; Xref=Rhea:RHEA:10116, ChEBI:CHEBI:16526, ChEBI:CHEBI:57783, ChEBI:CHEBI:58121, ChEBI:CHEBI:58349, ChEBI:CHEBI:58759; EC=1.1.1.44;	PATHWAY: Carbohydrate degradation; pentose phosphate pathway; D-ribulose 5-phosphate from D-glucose 6-phosphate (oxidative stage): step 3/3.	Catalyzes the oxidative decarboxylation of 6-phosphogluconate to ribulose 5-phosphate and CO(2), with concomitant reduction of NADP to NADPH. {ECO:0000250}.		Cytoplasm {ECO:0000250}.		3340855552	8997305344	4033777664	5.45731e+09	3.08524e+09	0.56534	6272317952	3262021120	1356983040	3630440704	2.47829e+09	0.682642	0.634	0.015
O95336|6PGL_HUMAN	6PGL_HUMAN	6-phosphogluconolactonase	8	52.3724	208.897	19	PGLS	Acetylation;Cytoplasm;Direct protein sequencing;Hydrolase;Phosphoprotein;Reference proteome	cytoplasm [GO:0005737]; cytosol [GO:0005829]; extracellular exosome [GO:0070062]; 6-phosphogluconolactonase activity [GO:0017057]; carbohydrate metabolic process [GO:0005975]; pentose-phosphate shunt [GO:0006098]; pentose-phosphate shunt, oxidative branch [GO:0009051]	Reaction=6-phospho-D-glucono-1,5-lactone + H2O = 6-phospho-D-gluconate + H(+); Xref=Rhea:RHEA:12556, ChEBI:CHEBI:15377, ChEBI:CHEBI:15378, ChEBI:CHEBI:57955, ChEBI:CHEBI:58759; EC=3.1.1.31;	PATHWAY: Carbohydrate degradation; pentose phosphate pathway; D-ribulose 5-phosphate from D-glucose 6-phosphate (oxidative stage): step 2/3.	Hydrolysis of 6-phosphogluconolactone to 6-phosphogluconate.		Cytoplasm {ECO:0000250}.		1215584768	2635104512	1082065792	1.64425e+09	8.60697e+08	0.523458	1235632256	842132352	298023616	791929408	4.70816e+08	0.594518	0.448	0.0008326
Q8IZ83|A16A1_HUMAN	A16A1_HUMAN	Aldehyde dehydrogenase family 16 member A1	5	49.8973	197.2	15.9286	ALDH16A1	Alternative splicing;Polymorphism;Reference proteome	membrane [GO:0016020]; oxidoreductase activity, acting on the aldehyde or oxo group of donors, NAD or NADP as acceptor [GO:0016620]							345082336	1499833984	519137504	7.88018e+08	6.22564e+08	0.790037	596077504	342591232	134237504	3.57635e+08	2.31287e+08	0.646712	0.471	0.003
P17174|AATC_HUMAN	AATC_HUMAN	Aspartate aminotransferase, cytoplasmic	8	32.9037	185.057	16.0606	GOT1	Alternative splicing;Amino-acid biosynthesis;Aminotransferase;Cytoplasm;Direct protein sequencing;Phosphoprotein;Polymorphism;Pyridoxal phosphate;Reference proteome;Transferase	axon terminus [GO:0043679]; cell [GO:0005623]; cytoplasm [GO:0005737]; cytosol [GO:0005829]; extracellular exosome [GO:0070062]; lysosome [GO:0005764]; nucleoplasm [GO:0005654]; nucleus [GO:0005634]; carboxylic acid binding [GO:0031406]; L-aspartate:2-oxoglutarate aminotransferase activity [GO:0004069]; L-cysteine:2-oxoglutarate aminotransferase activity [GO:0047801]; phosphatidylserine decarboxy…	Reaction=2-oxoglutarate + L-aspartate = L-glutamate + oxaloacetate; Xref=Rhea:RHEA:21824, ChEBI:CHEBI:16452, ChEBI:CHEBI:16810, ChEBI:CHEBI:29985, ChEBI:CHEBI:29991; EC=2.6.1.1; Reaction=2-oxoglutarate + L-cysteine = 3-mercaptopyruvate + L-glutamate; Xref=Rhea:RHEA:17441, ChEBI:CHEBI:16810, ChEBI:CHEBI:29985, ChEBI:CHEBI:35235, ChEBI:CHEBI:57678; EC=2.6.1.3;		Biosynthesis of L-glutamate from L-aspartate or L-cysteine. Important regulator of levels of glutamate, the major excitatory neurotransmitter of the vertebrate central nervous system. Acts as a scavenger of glutamate in brain neuroprotection. The aspartate aminotransferase activity is involved in hepatic glucose synthesis during development and in adipocyte glyceroneogenesis. Using L-cysteine as …		Cytoplasm {ECO:0000269|PubMed:1974457}.		717137472	1928964480	1185324672	1277142208	6.11109e+08	0.478497	1251661312	797852096	242793648	764102352	5.0528e+08	0.661273	0.572	0.0002329
Q7Z5R6|AB1IP_HUMAN	AB1IP_HUMAN	Amyloid beta A4 precursor protein-binding family B member 1-interacting protein	2	32.2086	101.947	14.9524	APBB1IP PREL1 RARP1 RIAM	Alternative splicing;Cell junction;Cell membrane;Cell projection;Cytoplasm;Cytoskeleton;Membrane;Phosphoprotein;Polymorphism;Reference proteome	cytoskeleton [GO:0005856]; cytosol [GO:0005829]; focal adhesion [GO:0005925]; lamellipodium [GO:0030027]; plasma membrane [GO:0005886]; T cell receptor complex [GO:0042101]; positive regulation of cell adhesion [GO:0045785]; signal transduction [GO:0007165]; T cell activation via T cell receptor contact with antigen bound to MHC molecule on antigen presenting cell [GO:0002291]			Appears to function in the signal transduction from Ras activation to actin cytoskeletal remodeling. Suppresses insulin-induced promoter activities through AP1 and SRE. Mediates Rap1-induced adhesion. {ECO:0000269|PubMed:14530287, ECO:0000269|PubMed:15469846}.	Widely expressed with high expression in thymus, spleen, lymph node, bone marrow and peripheral leukocytes. {ECO:0000269|PubMed:14530287, ECO:0000269|PubMed:15469846}.	Cell membrane {ECO:0000250}; Peripheral membrane protein {ECO:0000250}. Cell projection, lamellipodium {ECO:0000250}. Cell junction, focal adhesion {ECO:0000250}. Cytoplasm, cytoskeleton {ECO:0000250}. Note=Colocalizes with ENA/VASP proteins at lamellipodia tips and focal adhesions, and F-actin at the leading edge. At the membrane surface, associates, via the PH domain, preferentially with the in…		125836152	397898912	119210560	214315208	1.59023e+08	0.742004	336525024	135638656	68690304	1.80285e+08	1.39387e+08	0.773151	0.813	0.452
Q96IU4|ABHEB_HUMAN	ABHEB_HUMAN	Alpha/beta hydrolase domain-containing protein 14B	3	45.8157	94.5	15.7857	ABHD14B CIB	Acetylation;Alternative splicing;Cytoplasm;Hydrolase;Nucleus;Phosphoprotein;Reference proteome	cytoplasm [GO:0005737]; cytosol [GO:0005829]; extracellular exosome [GO:0070062]; nucleolus [GO:0005730]; nucleoplasm [GO:0005654]; nucleus [GO:0005634]; hydrolase activity [GO:0016787]; 3'-phosphoadenosine 5'-phosphosulfate metabolic process [GO:0050427]; positive regulation of transcription by RNA polymerase II [GO:0045944]			Has hydrolase activity towards p-nitrophenyl butyrate (in vitro). May activate transcription. {ECO:0000269|PubMed:14672934}.	Ubiquitous. Detected in spleen, thymus, prostate, testis, ovary, small intestine, colon, peripheral blood leukocyte, heart, placenta, lung, liver, skeletal muscle, pancreas and kidney. {ECO:0000269|PubMed:14672934}.	Cytoplasm. Nucleus. Note=Predominantly cytoplasmic.		762072064	1692005376	641717504	1031931648	5.74799e+08	0.557013	703960064	488572736	207320144	466617648	2.49047e+08	0.533728	0.428	0.0009077
Q9P1F3|ABRAL_HUMAN	ABRAL_HUMAN	Costars family protein ABRACL	3	61.1605	197.7	16.75	ABRACL C6orf115 HSPC280 PRO2013	Acetylation;Direct protein sequencing;Reference proteome	regulation of actin filament-based process [GO:0032970]							1380314624	3326685696	1064003840	1.92367e+09	1.2253e+09	0.63696	1653326464	1099132928	315508960	1.02266e+09	6.7218e+08	0.657288	0.496	0.014
Q15018|ABRX2_HUMAN	ABRX2_HUMAN	BRISC complex subunit Abraxas 2	3	32.1071	55.7143	17	ABRAXAS2 ABRO1 FAM175B KIAA0157	Cell cycle;Cell division;Coiled coil;Cytoplasm;Cytoskeleton;Microtubule;Mitosis;Nucleus;Phosphoprotein;Reference proteome;Ubl conjugation pathway	BRISC complex [GO:0070552]; cytoplasm [GO:0005737]; cytosol [GO:0005829]; microtubule [GO:0005874]; nucleus [GO:0005634]; spindle pole [GO:0000922]; microtubule binding [GO:0008017]; polyubiquitin modification-dependent protein binding [GO:0031593]; attachment of spindle microtubules to kinetochore [GO:0008608]; cell division [GO:0051301]; chromosome segregation [GO:0007059]; mitotic cell cycle […			Component of the BRISC complex, a multiprotein complex that specifically cleaves 'Lys-63'-linked polyubiquitin, leaving the last ubiquitin chain attached to its substrates (PubMed:19214193, PubMed:20032457, PubMed:20656690, PubMed:24075985). May act as a central scaffold protein that assembles the various components of the BRISC complex and retains them in the cytoplasm (PubMed:20656690). Plays a…	Detected in heart muscle (at protein level). Detected in heart and muscle, and at much lower levels in brain (PubMed:21195082). {ECO:0000269|PubMed:21195082}.	Cytoplasm {ECO:0000269|PubMed:20656690, ECO:0000269|PubMed:21195082, ECO:0000269|PubMed:21282113, ECO:0000269|PubMed:22974638, ECO:0000269|PubMed:24075985, ECO:0000269|PubMed:25283148}. Nucleus {ECO:0000269|PubMed:21282113, ECO:0000269|PubMed:22974638, ECO:0000269|PubMed:24075985, ECO:0000269|PubMed:25283148}. Cytoplasm, cytoskeleton, spindle pole {ECO:0000269|PubMed:26195665}. Cytoplasm, cytoske…		46164424	70040096	57548864	5.79178e+07	1.19421e+07	0.206191	90769888	35739516	12043466	46184290	4.03891e+07	0.874521	0.666	0.203
P53396|ACLY_HUMAN,P53396-2|ACLY_HUMAN	ACLY_HUMAN	ATP-citrate synthase	14	39.3216	335.162	16.7966	ACLY	ATP-binding;Acetylation;Alternative splicing;Cytoplasm;Isopeptide bond;Lipid biosynthesis;Lipid metabolism;Magnesium;Metal-binding;Nucleotide-binding;Phosphoprotein;Polymorphism;Reference proteome;Transferase;Ubl conjugation	azurophil granule lumen [GO:0035578]; cytosol [GO:0005829]; extracellular exosome [GO:0070062]; extracellular region [GO:0005576]; ficolin-1-rich granule lumen [GO:1904813]; membrane [GO:0016020]; nucleoplasm [GO:0005654]; plasma membrane [GO:0005886]; ATP binding [GO:0005524]; ATP citrate synthase activity [GO:0003878]; cofactor binding [GO:0048037]; metal ion binding [GO:0046872]; acetyl-CoA bi…	Reaction=acetyl-CoA + ADP + oxaloacetate + phosphate = ATP + citrate + CoA; Xref=Rhea:RHEA:21160, ChEBI:CHEBI:16452, ChEBI:CHEBI:16947, ChEBI:CHEBI:30616, ChEBI:CHEBI:43474, ChEBI:CHEBI:57287, ChEBI:CHEBI:57288, ChEBI:CHEBI:456216; EC=2.3.3.8; Evidence={ECO:0000269|PubMed:10653665, ECO:0000269|PubMed:1371749, ECO:0000269|PubMed:19286649, ECO:0000269|PubMed:23932781, ECO:0000269|PubMed:9116495};Ph…		Catalyzes the cleavage of citrate into oxaloacetate and acetyl-CoA, the latter serving as common substrate for de novo cholesterol and fatty acid synthesis. {ECO:0000269|PubMed:10653665, ECO:0000269|PubMed:1371749, ECO:0000269|PubMed:19286649, ECO:0000269|PubMed:23932781, ECO:0000269|PubMed:9116495}.		Cytoplasm, cytosol {ECO:0000269|PubMed:9116495}.		947998976	2314272768	1152985472	1.47175e+09	7.36807e+08	0.500633	2004542336	813054400	351092896	1.05623e+09	8.53126e+08	0.807709	0.657	0.05
P13798|ACPH_HUMAN	ACPH_HUMAN	Acylamino-acid-releasing enzyme	6	42.8352	133.522	18.7273	APEH D3F15S2 D3S48E DNF15S2	Acetylation;Cytoplasm;Direct protein sequencing;Hydrolase;Phosphoprotein;Polymorphism;Reference proteome	cytosol [GO:0005829]; extracellular exosome [GO:0070062]; extracellular region [GO:0005576]; ficolin-1-rich granule lumen [GO:1904813]; nuclear membrane [GO:0031965]; identical protein binding [GO:0042802]; omega peptidase activity [GO:0008242]; RNA binding [GO:0003723]; serine-type endopeptidase activity [GO:0004252]; amyloid-beta metabolic process [GO:0050435]; neutrophil degranulation [GO:0043…	Reaction=Cleavage of an N-acetyl or N-formyl amino acid from the N-terminus of a polypeptide.; EC=3.4.19.1;		This enzyme catalyzes the hydrolysis of the N-terminal peptide bond of an N-acetylated peptide to generate an N-acetylated amino acid and a peptide with a free N-terminus. It preferentially cleaves off Ac-Ala, Ac-Met and Ac-Ser. {ECO:0000269|PubMed:1861871, ECO:0000269|PubMed:2006156}.		Cytoplasm.		424779584	1267157504	417823616	703253568	4.88368e+08	0.69444	620945216	339469312	139331472	366582000	2.41949e+08	0.660013	0.508	0.006
P60709|ACTB_HUMAN	ACTB_HUMAN	Actin, cytoplasmic 1	21	59.3838	3269.04	16.9031	ACTB	ATP-binding;Acetylation;Cytoplasm;Cytoskeleton;Deafness;Direct protein sequencing;Disease mutation;Dystonia;Isopeptide bond;Mental retardation;Methylation;Nucleotide-binding;Nucleus;Oxidation;Polymorphism;Reference proteome;Ubl conjugation	actin cytoskeleton [GO:0015629]; actin filament [GO:0005884]; adherens junction [GO:0005912]; apical junction complex [GO:0043296]; axon [GO:0030424]; blood microparticle [GO:0072562]; calyx of Held [GO:0044305]; cell-cell junction [GO:0005911]; cortical cytoskeleton [GO:0030863]; cytoplasm [GO:0005737]; cytoplasmic ribonucleoprotein granule [GO:0036464]; cytoskeleton [GO:0005856]; cytosol [GO:00…			Actin is a highly conserved protein that polymerizes to produce filaments that form cross-linked networks in the cytoplasm of cells (PubMed:29581253). Actin exists in both monomeric (G-actin) and polymeric (F-actin) forms, both forms playing key functions, such as cell motility and contraction (PubMed:29581253). In addition to their role in the cytoplasmic cytoskeleton, G- and F-actin also locali…		Cytoplasm, cytoskeleton {ECO:0000269|PubMed:11687588, ECO:0000269|PubMed:17289661}. Nucleus {ECO:0000269|PubMed:11687588, ECO:0000269|PubMed:29925947}. Note=Localized in cytoplasmic mRNP granules containing untranslated mRNAs. {ECO:0000269|PubMed:17289661}.	Dystonia, juvenile-onset (DJO) [MIM:607371]: A form of dystonia with juvenile onset. Dystonia is defined by the presence of sustained involuntary muscle contraction, often leading to abnormal postures. Patients with juvenile-onset dystonia manifest progressive, generalized, dopa-unresponsive dystonia, developmental malformations and sensory hearing loss. {ECO:0000269|PubMed:16685646}. Note=The di…	197861801984	374150922240	213924184064	2.61979e+11	9.74752e+10	0.372073	289063305216	200795832320	97486659584	1.95782e+11	9.58867e+10	0.489763	0.698	0.029
P63261|ACTG_HUMAN	ACTG_HUMAN	Actin, cytoplasmic 2	2	62.2992	3315.42	16.9161	ACTG1 ACTG	ATP-binding;Acetylation;Cytoplasm;Cytoskeleton;Deafness;Direct protein sequencing;Disease mutation;Isopeptide bond;Mental retardation;Methylation;Non-syndromic deafness;Nucleotide-binding;Oxidation;Polymorphism;Reference proteome	actin filament [GO:0005884]; apical junction complex [GO:0043296]; blood microparticle [GO:0072562]; calyx of Held [GO:0044305]; cell-cell junction [GO:0005911]; cytoskeleton [GO:0005856]; cytosol [GO:0005829]; dense body [GO:0097433]; extracellular exosome [GO:0070062]; extracellular space [GO:0005615]; filamentous actin [GO:0031941]; focal adhesion [GO:0005925]; membrane [GO:0016020]; myofibril…			Actins are highly conserved proteins that are involved in various types of cell motility and are ubiquitously expressed in all eukaryotic cells. {ECO:0000305|PubMed:29581253}.		Cytoplasm, cytoskeleton {ECO:0000269|PubMed:28493397}.	Deafness, autosomal dominant, 20 (DFNA20) [MIM:604717]: A form of non-syndromic sensorineural hearing loss. Sensorineural deafness results from damage to the neural receptors of the inner ear, the nerve pathways to the brain, or the area of the brain that receives sound information. {ECO:0000269|PubMed:13680526, ECO:0000269|PubMed:14684684, ECO:0000269|PubMed:16773128, ECO:0000269|PubMed:18804074…	1158463872	885259904	581354368	875026048	2.88691e+08	0.329923	746938624	416171072	189527504	4.50879e+08	2.80322e+08	0.621723	0.391	0.075
P12814-4|ACTN1_HUMAN,P12814-3|ACTN1_HUMAN,P12814|ACTN1_HUMAN,P12814-2|ACTN1_HUMAN	ACTN1_HUMAN	Alpha-actinin-1	3	42.5969	731.688	16.1333	ACTN1	Acetylation;Actin-binding;Alternative splicing;Calcium;Cell junction;Cell membrane;Cell projection;Cytoplasm;Cytoskeleton;Direct protein sequencing;Disease mutation;Membrane;Metal-binding;Phosphoprotein;Polymorphism;Reference proteome;Repeat	brush border [GO:0005903]; cell projection [GO:0042995]; cell-cell junction [GO:0005911]; cytoplasm [GO:0005737]; cytosol [GO:0005829]; extracellular exosome [GO:0070062]; extracellular region [GO:0005576]; extracellular space [GO:0005615]; fascia adherens [GO:0005916]; focal adhesion [GO:0005925]; glutamatergic synapse [GO:0098978]; plasma membrane [GO:0005886]; platelet alpha granule lumen [GO:…			F-actin cross-linking protein which is thought to anchor actin to a variety of intracellular structures. This is a bundling protein.		Cytoplasm, cytoskeleton {ECO:0000269|PubMed:24069336, ECO:0000269|PubMed:7750553}. Cytoplasm, myofibril, sarcomere, Z line {ECO:0000269|PubMed:7750553}. Cell membrane {ECO:0000250|UniProtKB:Q9Z1P2}. Cell junction {ECO:0000250|UniProtKB:Q9Z1P2}. Cell projection, ruffle {ECO:0000250|UniProtKB:Q7TPR4}. Note=Colocalizes with MYOZ2 and PPP3CA at the Z-line of heart and skeletal muscle. Colocalizes wit…	Bleeding disorder, platelet-type 15 (BDPLT15) [MIM:615193]: An autosomal dominant form of macrothrombocytopenia. Affected individuals usually have no or only mild bleeding tendency, such as epistaxis. Laboratory studies show decreased numbers of large platelets and anisocytosis, but the platelets show no in vitro functional abnormalities. {ECO:0000269|PubMed:23434115, ECO:0000269|PubMed:24069336}…	116330552	505771328	161491488	2.61198e+08	2.13007e+08	0.815501	297618656	270248096	70048008	2.12638e+08	1.24243e+08	0.584292	0.863	0.584
O43707|ACTN4_HUMAN	ACTN4_HUMAN	Alpha-actinin-4	46	54.0321	1871.5	17.6617	ACTN4	Acetylation;Actin-binding;Alternative splicing;Calcium;Cell junction;Cytoplasm;Cytoskeleton;Disease mutation;Metal-binding;Nucleus;Phosphoprotein;Protein transport;Reference proteome;Repeat;Transport	brush border [GO:0005903]; cell [GO:0005623]; cell-cell junction [GO:0005911]; cortical cytoskeleton [GO:0030863]; cytoplasm [GO:0005737]; cytosol [GO:0005829]; extracellular exosome [GO:0070062]; extracellular region [GO:0005576]; extracellular space [GO:0005615]; focal adhesion [GO:0005925]; neuron projection [GO:0043005]; nuclear body [GO:0016604]; nucleus [GO:0005634]; perinuclear region of c…			F-actin cross-linking protein which is thought to anchor actin to a variety of intracellular structures. This is a bundling protein (Probable). Probably involved in vesicular trafficking via its association with the CART complex. The CART complex is necessary for efficient transferrin receptor recycling but not for EGFR degradation (PubMed:15772161). Involved in tight junction assembly in epithel…	Widely expressed. {ECO:0000269|PubMed:9508771}.	Nucleus {ECO:0000269|PubMed:22351778, ECO:0000269|PubMed:9508771}. Cytoplasm {ECO:0000269|PubMed:22351778, ECO:0000269|PubMed:9508771}. Cell junction {ECO:0000250|UniProtKB:P57780}. Cytoplasm, cytoskeleton, stress fiber {ECO:0000269|PubMed:9508771}. Note=Localized in cytoplasmic mRNP granules containing untranslated mRNAs. Nuclear translocation can be induced by the PI3 kinase inhibitor wortmanni…	Focal segmental glomerulosclerosis 1 (FSGS1) [MIM:603278]: A renal pathology defined by the presence of segmental sclerosis in glomeruli and resulting in proteinuria, reduced glomerular filtration rate and progressive decline in renal function. Renal insufficiency often progresses to end-stage renal disease, a highly morbid state requiring either dialysis therapy or kidney transplantation. {ECO:0…	20696842240	60206129152	24235288576	35046086656	2.18609e+10	0.623777	30746044416	16595148800	7018974208	18120055808	1.19368e+10	0.658762	0.502	0.000265
P68133|ACTS_HUMAN,P68032|ACTC_HUMAN	ACTS_HUMAN	Actin, alpha cardiac muscle 1	15	30.8189	896	14.4444	ACTA1 ACTA	ATP-binding;Acetylation;Cytoplasm;Cytoskeleton;Disease mutation;Isopeptide bond;Methylation;Muscle protein;Nemaline myopathy;Nucleotide-binding;Oxidation;Reference proteome	actin cytoskeleton [GO:0015629]; actin filament [GO:0005884]; blood microparticle [GO:0072562]; cell body [GO:0044297]; cytosol [GO:0005829]; extracellular exosome [GO:0070062]; extracellular space [GO:0005615]; filopodium [GO:0030175]; lamellipodium [GO:0030027]; sarcomere [GO:0030017]; stress fiber [GO:0001725]; striated muscle thin filament [GO:0005865]; ADP binding [GO:0043531]; ATP binding […			Actins are highly conserved proteins that are involved in various types of cell motility and are ubiquitously expressed in all eukaryotic cells.		Cytoplasm, cytoskeleton.	Nemaline myopathy 3 (NEM3) [MIM:161800]: A form of nemaline myopathy. Nemaline myopathies are muscular disorders characterized by muscle weakness of varying severity and onset, and abnormal thread-like or rod-shaped structures in muscle fibers on histologic examination. {ECO:0000269|PubMed:10508519, ECO:0000269|PubMed:11166164, ECO:0000269|PubMed:11333380, ECO:0000269|PubMed:15198992, ECO:0000269…	147160252416	373247115264	214232039424	244879802368	1.16118e+11	0.474182	278163718144	195040788480	98807078912	190670528512	8.97581e+10	0.47075	0.77	0.013
P00813|ADA_HUMAN	ADA_HUMAN	Adenosine deaminase	15	45.1999	430.295	16.058	ADA ADA1	Acetylation;Cell adhesion;Cell junction;Cell membrane;Cytoplasm;Cytoplasmic vesicle;Direct protein sequencing;Disease mutation;Hereditary hemolytic anemia;Hydrolase;Lysosome;Membrane;Metal-binding;Nucleotide metabolism;Polymorphism;Reference proteome;SCID;Zinc	cell junction [GO:0030054]; cell surface [GO:0009986]; cytoplasmic vesicle lumen [GO:0060205]; cytosol [GO:0005829]; dendrite cytoplasm [GO:0032839]; external side of plasma membrane [GO:0009897]; extracellular space [GO:0005615]; lysosome [GO:0005764]; membrane [GO:0016020]; neuronal cell body [GO:0043025]; plasma membrane [GO:0005886]; adenosine deaminase activity [GO:0004000]; purine nucleosid…	Reaction=adenosine + H(+) + H2O = inosine + NH4(+); Xref=Rhea:RHEA:24408, ChEBI:CHEBI:15377, ChEBI:CHEBI:15378, ChEBI:CHEBI:16335, ChEBI:CHEBI:17596, ChEBI:CHEBI:28938; EC=3.5.4.4; Evidence={ECO:0000269|PubMed:16670267, ECO:0000269|PubMed:23193172, ECO:0000269|PubMed:8452534};		Catalyzes the hydrolytic deamination of adenosine and 2-deoxyadenosine (PubMed:8452534, PubMed:16670267). Plays an important role in purine metabolism and in adenosine homeostasis. Modulates signaling by extracellular adenosine, and so contributes indirectly to cellular signaling events. Acts as a positive regulator of T-cell coactivation, by binding DPP4 (PubMed:20959412). Its interaction with D…	Found in all tissues, occurs in large amounts in T-lymphocytes (PubMed:20959412). Expressed at the time of weaning in gastrointestinal tissues. {ECO:0000269|PubMed:20959412}.	Cell membrane {ECO:0000269|PubMed:11772392, ECO:0000269|PubMed:8101391}; Peripheral membrane protein; Extracellular side. Cell junction {ECO:0000269|PubMed:11772392}. Cytoplasmic vesicle lumen {ECO:0000250|UniProtKB:P03958}. Cytoplasm {ECO:0000250}. Lysosome {ECO:0000269|PubMed:8452534}. Note=Colocalized with DPP4 at the cell surface. {ECO:0000269|PubMed:11772392}.	Severe combined immunodeficiency autosomal recessive T-cell-negative/B-cell-negative/NK-cell-negative due to adenosine deaminase deficiency (ADASCID) [MIM:102700]: An autosomal recessive disorder accounting for about 50% of non-X-linked SCIDs. SCID refers to a genetically and clinically heterogeneous group of rare congenital disorders characterized by impairment of both humoral and cell-mediated …	4862428160	13079928832	3877418752	7.27326e+09	5.05278e+09	0.694707	5682122240	2787877376	1027924800	3.16597e+09	2.35002e+09	0.742275	0.408	0.002
P11766|ADHX_HUMAN	ADHX_HUMAN	Alcohol dehydrogenase class-3	5	40.5744	140.8	15.3636	ADH5 ADHX FDH	Acetylation;Cytoplasm;Direct protein sequencing;Metal-binding;NAD;Oxidoreductase;Phosphoprotein;Polymorphism;Reference proteome;Zinc	cytosol [GO:0005829]; extracellular exosome [GO:0070062]; mitochondrion [GO:0005739]; alcohol dehydrogenase activity, zinc-dependent [GO:0004024]; electron transfer activity [GO:0009055]; fatty acid binding [GO:0005504]; formaldehyde dehydrogenase activity [GO:0018467]; identical protein binding [GO:0042802]; S-(hydroxymethyl)glutathione dehydrogenase activity [GO:0051903]; zinc ion binding [GO:0…	Reaction=a primary alcohol + NAD(+) = an aldehyde + H(+) + NADH; Xref=Rhea:RHEA:10736, ChEBI:CHEBI:15378, ChEBI:CHEBI:15734, ChEBI:CHEBI:17478, ChEBI:CHEBI:57540, ChEBI:CHEBI:57945; EC=1.1.1.1; Evidence={ECO:0000269|PubMed:8460164}; Reaction=a secondary alcohol + NAD(+) = a ketone + H(+) + NADH; Xref=Rhea:RHEA:10740, ChEBI:CHEBI:15378, ChEBI:CHEBI:17087, ChEBI:CHEBI:35681, ChEBI:CHEBI:57540, ChEB…		Catalyzes the oxidation of long-chain primary alcohols and the oxidation of S-(hydroxymethyl) glutathione (PubMed:8460164). Also oxidizes long chain omega-hydroxy fatty acids, such as 20-HETE, producing both the intermediate aldehyde, 20-oxoarachidonate and the end product, a dicarboxylic acid, (5Z,8Z,11Z,14Z)-eicosatetraenedioate (PubMed:16081420). Class-III ADH is remarkably ineffective in oxid…		Cytoplasm {ECO:0000305}.		166370480	861900672	199246976	4.09173e+08	3.92418e+08	0.959053	500142112	191437520	70311456	253963696	2.21632e+08	0.872692	0.636	0.21
P55263|ADK_HUMAN,P55263-3|ADK_HUMAN	ADK_HUMAN	Adenosine kinase	3	43.009	116.9	16.3077	ADK	ATP-binding;Acetylation;Alternative splicing;Cytoplasm;Direct protein sequencing;Disease mutation;Kinase;Magnesium;Metal-binding;Nucleotide-binding;Nucleus;Phosphoprotein;Purine salvage;Reference proteome;Transferase	cytosol [GO:0005829]; nucleoplasm [GO:0005654]; nucleus [GO:0005634]; adenosine kinase activity [GO:0004001]; ATP binding [GO:0005524]; metal ion binding [GO:0046872]; RNA binding [GO:0003723]; AMP salvage [GO:0044209]; dATP biosynthetic process [GO:0006175]; purine ribonucleoside salvage [GO:0006166]; purine-containing compound salvage [GO:0043101]; ribonucleoside monophosphate biosynthetic proc…	Reaction=adenosine + ATP = ADP + AMP + H(+); Xref=Rhea:RHEA:20824, ChEBI:CHEBI:15378, ChEBI:CHEBI:16335, ChEBI:CHEBI:30616, ChEBI:CHEBI:456215, ChEBI:CHEBI:456216; EC=2.7.1.20;	PATHWAY: Purine metabolism; AMP biosynthesis via salvage pathway; AMP from adenosine: step 1/1.	ATP dependent phosphorylation of adenosine and other related nucleoside analogs to monophosphate derivatives. Serves as a potential regulator of concentrations of extracellular adenosine and intracellular adenine nucleotides.	Widely expressed. Highest level in placenta, liver, muscle and kidney.	[Isoform 1]: Nucleus {ECO:0000269|PubMed:19635462}.; [Isoform 2]: Cytoplasm {ECO:0000269|PubMed:19635462}.	Hypermethioninemia due to adenosine kinase deficiency (HMAKD) [MIM:614300]: A metabolic disorder characterized by global developmental delay, early-onset seizures, mild dysmorphic features, and characteristic biochemical anomalies, including persistent hypermethioninemia with increased levels of S-adenosylmethionine and S-adenosylhomocysteine. Homocysteine levels are typically normal. {ECO:000026…	318814560	552930816	272674944	381473440	1.50268e+08	0.393914	423458880	194363664	69666288	229162944	1.79445e+08	0.783046	0.516	0.023
P52594-4|AGFG1_HUMAN,P52594|AGFG1_HUMAN,P52594-3|AGFG1_HUMAN,P52594-2|AGFG1_HUMAN	AGFG1_HUMAN	Arf-GAP domain and FG repeat-containing protein 1	2	30.78	61.5	14.6	AGFG1 HRB RAB RIP	Alternative splicing;Cytoplasmic vesicle;DNA-binding;Developmental protein;Differentiation;Glycoprotein;Metal-binding;Nucleus;Phosphoprotein;Reference proteome;Repeat;Spermatogenesis;Transport;Zinc;Zinc-finger;mRNA transport	cell projection [GO:0042995]; cytoplasmic vesicle [GO:0031410]; cytosol [GO:0005829]; intracellular membrane-bounded organelle [GO:0043231]; neuronal cell body [GO:0043025]; nuclear pore [GO:0005643]; DNA binding [GO:0003677]; GTPase activator activity [GO:0005096]; metal ion binding [GO:0046872]; RNA binding [GO:0003723]; acrosome assembly [GO:0001675]; intermediate filament organization [GO:004…			Required for vesicle docking or fusion during acrosome biogenesis (By similarity). May play a role in RNA trafficking or localization. In case of infection by HIV-1, acts as a cofactor for viral Rev and promotes movement of Rev-responsive element-containing RNAs from the nuclear periphery to the cytoplasm. This step is essential for HIV-1 replication. {ECO:0000250, ECO:0000269|PubMed:10613896, EC…	Ubiquitously expressed. {ECO:0000269|PubMed:7634337}.	Nucleus {ECO:0000269|PubMed:10613896, ECO:0000269|PubMed:7634337}. Cytoplasmic vesicle {ECO:0000269|PubMed:10613896}.		24067318	79233576	21468348	4.15897e+07	3.26264e+07	0.784482	53871564	23345278	3.90619e+06	2.7041e+07	2.51869e+07	0.931432	0.604	0.17
Q09666|AHNK_HUMAN	AHNK_HUMAN	Neuroblast differentiation-associated protein AHNAK	5	40.757	143.296	18.04	AHNAK PM227	Acetylation;Alternative splicing;Isopeptide bond;Methylation;Nucleus;Phosphoprotein;Polymorphism;Reference proteome;Repeat;Ubl conjugation	actin cytoskeleton [GO:0015629]; cell-cell contact zone [GO:0044291]; costamere [GO:0043034]; cytoplasm [GO:0005737]; cytosol [GO:0005829]; extracellular exosome [GO:0070062]; focal adhesion [GO:0005925]; lysosomal membrane [GO:0005765]; membrane [GO:0016020]; nucleus [GO:0005634]; plasma membrane [GO:0005886]; sarcolemma [GO:0042383]; T-tubule [GO:0030315]; vesicle [GO:0031982]; cadherin binding…			May be required for neuronal cell differentiation.		Nucleus.		131549784	499284992	166082848	265639208	2.03079e+08	0.76449	292410816	213565792	70017496	1.91998e+08	1.12754e+08	0.587269	0.744	0.222
P55008|AIF1_HUMAN,P55008-2|AIF1_HUMAN	AIF1_HUMAN	Allograft inflammatory factor 1	2	52.2471	127.231	17.5714	AIF1 G1 IBA1	Acetylation;Actin-binding;Alternative splicing;Calcium;Cell membrane;Cell projection;Cytoplasm;Cytoskeleton;Membrane;Metal-binding;Phosphoprotein;Polymorphism;Reference proteome;Repeat	actin filament [GO:0005884]; cell projection [GO:0042995]; cytoplasm [GO:0005737]; cytosol [GO:0005829]; lamellipodium [GO:0030027]; nucleus [GO:0005634]; perikaryon [GO:0043204]; perinuclear region of cytoplasm [GO:0048471]; phagocytic cup [GO:0001891]; ruffle [GO:0001726]; ruffle membrane [GO:0032587]; actin filament binding [GO:0051015]; calcium ion binding [GO:0005509]; actin crosslink format…			Actin-binding protein that enhances membrane ruffling and RAC activation. Enhances the actin-bundling activity of LCP1. Binds calcium. Plays a role in RAC signaling and in phagocytosis. May play a role in macrophage activation and function. Promotes the proliferation of vascular smooth muscle cells and of T-lymphocytes. Enhances lymphocyte migration. Plays a role in vascular inflammation. {ECO:00…	Detected in T-lymphocytes and peripheral blood mononuclear cells. {ECO:0000269|PubMed:16049345}.	Cytoplasm, cytoskeleton {ECO:0000250|UniProtKB:O70200}. Cell projection, ruffle membrane {ECO:0000250|UniProtKB:O70200}; Peripheral membrane protein {ECO:0000250|UniProtKB:O70200}; Cytoplasmic side {ECO:0000250|UniProtKB:O70200}. Cell projection, phagocytic cup {ECO:0000250|UniProtKB:O70200}. Note=Associated with the actin cytoskeleton at membrane ruffles and at sites of phagocytosis. {ECO:000025…		95728896	603939136	313343712	3.37671e+08	2.54977e+08	0.755106	266540096	274768384	157781024	2.3303e+08	6.52971e+07	0.280209	0.814	0.334
O95831|AIFM1_HUMAN,O95831-3|AIFM1_HUMAN	AIFM1_HUMAN	Apoptosis-inducing factor 1, mitochondrial	5	44.0145	118.182	16.1818	AIFM1 AIF PDCD8	Acetylation;Alternative splicing;Apoptosis;Charcot-Marie-Tooth disease;Cytoplasm;DNA-binding;Deafness;Direct protein sequencing;Disease mutation;FAD;Flavoprotein;Isopeptide bond;Membrane;Mental retardation;Mitochondrion;Mitochondrion inner membrane;NAD;Neurodegeneration;Neuropathy;Nucleus;Oxidoreductase;Phosphoprotein;Primary mitochondrial disease;Reference proteome;Transit peptide;Ubl conjugation	cytosol [GO:0005829]; mitochondrial inner membrane [GO:0005743]; mitochondrial intermembrane space [GO:0005758]; mitochondrion [GO:0005739]; nucleus [GO:0005634]; perinuclear region of cytoplasm [GO:0048471]; DNA binding [GO:0003677]; FAD binding [GO:0071949]; NAD(P)H oxidase activity [GO:0016174]; oxidoreductase activity, acting on NAD(P)H [GO:0016651]; protein dimerization activity [GO:0046983]…	Reaction=A + H(+) + NADH = AH2 + NAD(+); Xref=Rhea:RHEA:11356, ChEBI:CHEBI:13193, ChEBI:CHEBI:15378, ChEBI:CHEBI:17499, ChEBI:CHEBI:57540, ChEBI:CHEBI:57945; Evidence={ECO:0000269|PubMed:23217327, ECO:0000269|PubMed:24914854, ECO:0000269|PubMed:27178839}; [Isoform 4]: Reaction=A + H(+) + NADH = AH2 + NAD(+); Xref=Rhea:RHEA:11356, ChEBI:CHEBI:13193, ChEBI:CHEBI:15378, ChEBI:CHEBI:17499, ChEBI:CHEB…		Functions both as NADH oxidoreductase and as regulator of apoptosis (PubMed:20362274, PubMed:23217327, PubMed:17094969). In response to apoptotic stimuli, it is released from the mitochondrion intermembrane space into the cytosol and to the nucleus, where it functions as a proapoptotic factor in a caspase-independent pathway. The soluble form (AIFsol) found in the nucleus induces 'parthanatos' i.…	Expressed in all tested tissues (PubMed:16644725). Detected in muscle and skin fibroblasts (at protein level) (PubMed:23217327). {ECO:0000269|PubMed:16644725, ECO:0000269|PubMed:23217327}.; [Isoform 3]: Brain specific. {ECO:0000269|PubMed:20111043}.; [Isoform 4]: Expressed in all tested tissues except brain. {ECO:0000269|PubMed:16644725}.; [Isoform 5]: Isoform 5 is frequently down-regulated in hu…	Mitochondrion intermembrane space {ECO:0000269|PubMed:15775970, ECO:0000269|PubMed:24914854, ECO:0000269|PubMed:26004228}. Mitochondrion inner membrane. Cytoplasm {ECO:0000269|PubMed:15775970}. Nucleus {ECO:0000269|PubMed:15775970, ECO:0000269|PubMed:17094969}. Cytoplasm, perinuclear region {ECO:0000269|PubMed:17094969}. Note=Proteolytic cleavage during or just after translocation into the mitoch…	Combined oxidative phosphorylation deficiency 6 (COXPD6) [MIM:300816]: A mitochondrial disease resulting in a neurodegenerative disorder characterized by psychomotor delay, hypotonia, areflexia, muscle weakness and wasting. Some patients manifest prenatal ventriculomegaly and severe postnatal encephalomyopathy. {ECO:0000269|PubMed:20362274, ECO:0000269|PubMed:22019070, ECO:0000269|PubMed:26004228…	164386832	540113792	200309568	3.01603e+08	2.07336e+08	0.687444	211734560	111577784	43463316	1.22259e+08	8.46426e+07	0.692324	0.398	0.000174
Q12904-2|AIMP1_HUMAN,Q12904|AIMP1_HUMAN	AIMP1_HUMAN	Aminoacyl tRNA synthase complex-interacting multifunctional protein 1	3	37.861	92.8	15.2	AIMP1 EMAP2 SCYE1	Acetylation;Alternative splicing;Angiogenesis;Apoptosis;Cytokine;Cytoplasm;Direct protein sequencing;Endoplasmic reticulum;Golgi apparatus;Inflammatory response;Isopeptide bond;Leukodystrophy;Nucleus;Phosphoprotein;Polymorphism;Protein biosynthesis;RNA-binding;Reference proteome;Secreted;Ubl conjugation;tRNA-binding	aminoacyl-tRNA synthetase multienzyme complex [GO:0017101]; cell surface [GO:0009986]; cytosol [GO:0005829]; endoplasmic reticulum [GO:0005783]; extracellular space [GO:0005615]; Golgi apparatus [GO:0005794]; membrane [GO:0016020]; nucleus [GO:0005634]; cytokine activity [GO:0005125]; GTPase binding [GO:0051020]; protein homodimerization activity [GO:0042803]; tRNA binding [GO:0000049]; angiogene…			Non-catalytic component of the multisynthase complex. Stimulates the catalytic activity of cytoplasmic arginyl-tRNA synthase (PubMed:10358004). Binds tRNA. Possesses inflammatory cytokine activity (PubMed:11306575). Negatively regulates TGF-beta signaling through stabilization of SMURF2 by binding to SMURF2 and inhibiting its SMAD7-mediated degradation (By similarity). Involved in glucose homeost…		Nucleus {ECO:0000269|PubMed:14500886}. Cytoplasm, cytosol {ECO:0000269|PubMed:19289464}. Secreted {ECO:0000269|PubMed:10850427}. Endoplasmic reticulum {ECO:0000250|UniProtKB:P31230}. Golgi apparatus {ECO:0000250|UniProtKB:P31230}. Note=Enriched in secretory vesicles of pancreatic alpha cells and secreted from the pancreas in response to low glucose levels (By similarity). Secreted in response to …	Leukodystrophy, hypomyelinating, 3 (HLD3) [MIM:260600]: A severe autosomal recessive hypomyelinating leukodystrophy characterized by early infantile onset of global developmental delay, lack of development, lack of speech acquisition, and peripheral spasticity associated with decreased myelination in the central nervous system. {ECO:0000269|PubMed:21092922}. Note=The disease is caused by mutation…	91730304	152194480	78280128	1.07402e+08	3.93704e+07	0.366571	35674304	40577028	9961536	2.87376e+07	1.64443e+07	0.572222	0.244	0.0001657
O00170|AIP_HUMAN	AIP_HUMAN	AH receptor-interacting protein	2	29.4156	49.3333	14.3333	AIP XAP2	Cushing syndrome;Cytoplasm;Phosphoprotein;Polymorphism;Reference proteome;Repeat;TPR repeat	aryl hydrocarbon receptor complex [GO:0034751]; cytoplasm [GO:0005737]; cytosol [GO:0005829]; membrane [GO:0016020]; nucleoplasm [GO:0005654]; aryl hydrocarbon receptor binding [GO:0017162]; GAF domain binding [GO:0036004]; peptidyl-prolyl cis-trans isomerase activity [GO:0003755]; transcription coactivator activity [GO:0003713]; transcription factor binding [GO:0008134]; unfolded protein binding…			May play a positive role in AHR-mediated (aromatic hydrocarbon receptor) signaling, possibly by influencing its receptivity for ligand and/or its nuclear targeting.; Cellular negative regulator of the hepatitis B virus (HBV) X protein.	Widely expressed. Higher levels seen in the heart, placenta and skeletal muscle. Not expressed in the liver.	Cytoplasm.	Pituitary adenoma 1, multiple types (PITA1) [MIM:102200]: A form of pituitary adenoma, a neoplasm of the pituitary gland and one of the most common neuroendocrine tumors. Pituitary adenomas are clinically classified as functional and non-functional tumors, and manifest with a variety of features, including local invasion of surrounding structures and excessive hormone secretion. Functional pituit…	61981288	186484544	100882664	1.16449e+08	6.36947e+07	0.546972	115625272	56076804	19895340	6.38658e+07	4.83379e+07	0.756867	0.524	0.002
P14550|AK1A1_HUMAN	AK1A1_HUMAN	Alcohol dehydrogenase [NADP(+)]	7	50.0851	322.286	16.3571	AKR1A1 ALDR1 ALR	Acetylation;Cell membrane;Cytoplasm;Direct protein sequencing;Membrane;NADP;Oxidoreductase;Phosphoprotein;Polymorphism;Reference proteome	apical plasma membrane [GO:0016324]; cytosol [GO:0005829]; extracellular exosome [GO:0070062]; extracellular space [GO:0005615]; synapse [GO:0045202]; alcohol dehydrogenase (NADP+) activity [GO:0008106]; alditol:NADP+ 1-oxidoreductase activity [GO:0004032]; aldo-keto reductase (NADP) activity [GO:0004033]; allyl-alcohol dehydrogenase activity [GO:0047655]; electron transfer activity [GO:0009055];…	Reaction=a primary alcohol + NADP(+) = an aldehyde + H(+) + NADPH; Xref=Rhea:RHEA:15937, ChEBI:CHEBI:15378, ChEBI:CHEBI:15734, ChEBI:CHEBI:17478, ChEBI:CHEBI:57783, ChEBI:CHEBI:58349; EC=1.1.1.2; Evidence={ECO:0000269|PubMed:10510318}; Reaction=allyl alcohol + NADP(+) = acrolein + H(+) + NADPH; Xref=Rhea:RHEA:12168, ChEBI:CHEBI:15368, ChEBI:CHEBI:15378, ChEBI:CHEBI:16605, ChEBI:CHEBI:57783, ChEBI…		Catalyzes the NADPH-dependent reduction of a wide variety of carbonyl-containing compounds to their corresponding alcohols. Displays enzymatic activity towards endogenous metabolites such as aromatic and aliphatic aldehydes, ketones, monosaccharides and bile acids, with a preference for negatively charged substrates, such as glucuronate and succinic semialdehyde (PubMed:10510318). Functions as a …	Widely expressed. Highly expressed in kidney, salivary gland and liver. Detected in trachea, stomach, brain, lung, prostate, placenta, mammary gland, small intestine and lung. {ECO:0000269|PubMed:10486210, ECO:0000269|PubMed:10510318, ECO:0000269|PubMed:11306097}.	Cytoplasm, cytosol {ECO:0000250|UniProtKB:Q9JII6}. Apical cell membrane {ECO:0000250|UniProtKB:Q9JII6}.		1487618176	3721571840	1466068480	2.22509e+09	1.29604e+09	0.582467	2621111040	1222623360	485693152	1.44314e+09	1.08465e+09	0.751592	0.601	0.028
P42330|AK1C3_HUMAN,P42330-2|AK1C3_HUMAN	AK1C3_HUMAN	Aldo-keto reductase family 1 member C3	3	33.3943	85.8571	16.8	AKR1C3 DDH1 HSD17B5 KIAA0119 PGFS	Alternative splicing;Cytoplasm;NAD;NADP;Oxidoreductase;Polymorphism;Reference proteome	cytoplasm [GO:0005737]; cytosol [GO:0005829]; extracellular exosome [GO:0070062]; intracellular [GO:0005622]; nucleus [GO:0005634]; 15-hydroxyprostaglandin-D dehydrogenase (NADP+) activity [GO:0047020]; alcohol dehydrogenase (NADP+) activity [GO:0008106]; alditol:NADP+ 1-oxidoreductase activity [GO:0004032]; aldo-keto reductase (NADP) activity [GO:0004033]; androsterone dehydrogenase activity [GO…	Reaction=NADP(+) + trans-1,2-dihydrobenzene-1,2-diol = catechol + H(+) + NADPH; Xref=Rhea:RHEA:16729, ChEBI:CHEBI:15378, ChEBI:CHEBI:16740, ChEBI:CHEBI:18135, ChEBI:CHEBI:57783, ChEBI:CHEBI:58349; EC=1.3.1.20; Reaction=a 3alpha-hydroxysteroid + NADP(+) = a 3-oxosteroid + H(+) + NADPH; Xref=Rhea:RHEA:34783, ChEBI:CHEBI:15378, ChEBI:CHEBI:36835, ChEBI:CHEBI:47788, ChEBI:CHEBI:57783, ChEBI:CHEBI:583…		Catalyzes the conversion of aldehydes and ketones to alcohols. Catalyzes the reduction of prostaglandin (PG) D2, PGH2 and phenanthrenequinone (PQ) and the oxidation of 9-alpha,11-beta-PGF2 to PGD2. Functions as a bi-directional 3-alpha-, 17-beta- and 20-alpha HSD. Can interconvert active androgens, estrogens and progestins with their cognate inactive metabolites. Preferentially transforms androst…	Expressed in many tissues including adrenal gland, brain, kidney, liver, lung, mammary gland, placenta, small intestine, colon, spleen, prostate and testis. The dominant HSD in prostate and mammary gland. In the prostate, higher levels in epithelial cells than in stromal cells. In the brain, expressed in medulla, spinal cord, frontotemporal lobes, thalamus, subthalamic nuclei and amygdala. Weaker…	Cytoplasm.		42822788	438557184	81276960	1.87552e+08	2.18225e+08	1.16354	224606880	84574128	14485752	107888920	1.06983e+08	0.991605	0.622	0.356
P02768|ALBU_HUMAN	ALBU_HUMAN	Serum albumin	29	32.4576	3759.02	17.1964	ALB GIG20 GIG42 PRO0903 PRO1708 PRO2044 PRO2619 PRO2675 UNQ696/PRO1341	Alternative splicing;Calcium;Cleavage on pair of basic residues;Copper;Direct protein sequencing;Disease mutation;Disulfide bond;Glycation;Glycoprotein;Lipid-binding;Metal-binding;Methylation;Phosphoprotein;Polymorphism;Reference proteome;Repeat;Secreted;Signal;Zinc	blood microparticle [GO:0072562]; cytoplasm [GO:0005737]; endoplasmic reticulum [GO:0005783]; endoplasmic reticulum lumen [GO:0005788]; extracellular exosome [GO:0070062]; extracellular region [GO:0005576]; extracellular space [GO:0005615]; Golgi apparatus [GO:0005794]; nucleus [GO:0005634]; platelet alpha granule lumen [GO:0031093]; protein-containing complex [GO:0032991]; antioxidant activity […			Serum albumin, the main protein of plasma, has a good binding capacity for water, Ca(2+), Na(+), K(+), fatty acids, hormones, bilirubin and drugs (Probable). Its main function is the regulation of the colloidal osmotic pressure of blood (Probable). Major zinc transporter in plasma, typically binds about 80% of all plasma zinc (PubMed:19021548). Major calcium and magnesium transporter in plasma, b…	Plasma.	Secreted.	Hyperthyroxinemia, familial dysalbuminemic (FDAH) [MIM:615999]: A disorder characterized by abnormally elevated levels of total serum thyroxine (T4) in euthyroid patients. It is due to abnormal serum albumin that binds T4 with enhanced affinity. {ECO:0000269|PubMed:7852505, ECO:0000269|PubMed:8048949, ECO:0000269|PubMed:9329347, ECO:0000269|PubMed:9589637}. Note=The disease is caused by mutations…	2886760704	27391682560	8931576832	1.307e+10	1.27659e+10	0.976731	11189805056	12902201344	5965551104	1.00192e+10	3.61345e+09	0.360653	0.948	0.851
P04075|ALDOA_HUMAN	ALDOA_HUMAN	Fructose-bisphosphate aldolase A	22	62.2306	1305.6	18	ALDOA ALDA	Acetylation;Alternative splicing;Cytoplasm;Direct protein sequencing;Disease mutation;Glycogen storage disease;Glycolysis;Hereditary hemolytic anemia;Hydroxylation;Isopeptide bond;Lyase;Phosphoprotein;Polymorphism;Reference proteome;Schiff base;Ubl conjugation	actin cytoskeleton [GO:0015629]; cell [GO:0005623]; cytosol [GO:0005829]; extracellular exosome [GO:0070062]; extracellular region [GO:0005576]; extracellular space [GO:0005615]; ficolin-1-rich granule lumen [GO:1904813]; I band [GO:0031674]; M band [GO:0031430]; membrane [GO:0016020]; nucleus [GO:0005634]; platelet alpha granule lumen [GO:0031093]; secretory granule lumen [GO:0034774]; sperm hea…	Reaction=beta-D-fructose 1,6-bisphosphate = D-glyceraldehyde 3-phosphate + dihydroxyacetone phosphate; Xref=Rhea:RHEA:14729, ChEBI:CHEBI:32966, ChEBI:CHEBI:57642, ChEBI:CHEBI:59776; EC=4.1.2.13;	PATHWAY: Carbohydrate degradation; glycolysis; D-glyceraldehyde 3-phosphate and glycerone phosphate from D-glucose: step 4/4.	Plays a key role in glycolysis and gluconeogenesis. In addition, may also function as scaffolding protein (By similarity). {ECO:0000250}.		Cytoplasm, myofibril, sarcomere, I band. Cytoplasm, myofibril, sarcomere, M line. Note=In skeletal muscle, accumulates around the M line and within the I band, colocalizing with FBP2 on both sides of the Z line in the absence of Ca(2+). {ECO:0000250}.	Glycogen storage disease 12 (GSD12) [MIM:611881]: A metabolic disorder associated with increased hepatic glycogen and hemolytic anemia. It may lead to myopathy with exercise intolerance and rhabdomyolysis. {ECO:0000269|PubMed:14615364, ECO:0000269|PubMed:14766013, ECO:0000269|PubMed:2229018, ECO:0000269|PubMed:2825199, ECO:0000269|PubMed:8598869}. Note=The disease is caused by mutations affecting…	21208987648	50919673856	20888145920	3.10056e+10	1.72468e+10	0.556249	33938067456	21005731840	9571658752	2.15052e+10	1.21909e+10	0.566882	0.663	0.027
P09972|ALDOC_HUMAN	ALDOC_HUMAN	Fructose-bisphosphate aldolase C	3	107.765	416.227	19.2727	ALDOC ALDC	Acetylation;Glycolysis;Lyase;Phosphoprotein;Reference proteome;Schiff base	cytoskeleton [GO:0005856]; cytosol [GO:0005829]; extracellular exosome [GO:0070062]; extracellular region [GO:0005576]; ficolin-1-rich granule lumen [GO:1904813]; secretory granule lumen [GO:0034774]; tertiary granule lumen [GO:1904724]; cytoskeletal protein binding [GO:0008092]; fructose-bisphosphate aldolase activity [GO:0004332]; canonical glycolysis [GO:0061621]; epithelial cell differentiati…	Reaction=beta-D-fructose 1,6-bisphosphate = D-glyceraldehyde 3-phosphate + dihydroxyacetone phosphate; Xref=Rhea:RHEA:14729, ChEBI:CHEBI:32966, ChEBI:CHEBI:57642, ChEBI:CHEBI:59776; EC=4.1.2.13; Evidence={ECO:0000269|PubMed:15537755};	PATHWAY: Carbohydrate degradation; glycolysis; D-glyceraldehyde 3-phosphate and glycerone phosphate from D-glucose: step 4/4.					2345249024	3684364800	1927973248	2652529024	9.17629e+08	0.345945	3283328256	2002325632	689018688	1.99156e+09	1.29719e+09	0.651344	0.65	0.104
P15121|ALDR_HUMAN	ALDR_HUMAN	Aldose reductase	5	35.0352	179.891	17.25	AKR1B1 ALDR1 ALR2	Acetylation;Cytoplasm;Direct protein sequencing;NADP;Oxidoreductase;Phosphoprotein;Polymorphism;Reference proteome	cytosol [GO:0005829]; extracellular exosome [GO:0070062]; extracellular space [GO:0005615]; mast cell granule [GO:0042629]; nucleoplasm [GO:0005654]; paranodal junction [GO:0033010]; perinuclear region of cytoplasm [GO:0048471]; plasma membrane bounded cell projection cytoplasm [GO:0032838]; Schmidt-Lanterman incisure [GO:0043220]; Schwann cell microvillus [GO:0097454]; alcohol dehydrogenase (NAD…	Reaction=an alditol + NADP(+) = an aldose + H(+) + NADPH; Xref=Rhea:RHEA:12789, Rhea:RHEA-COMP:9554, Rhea:RHEA-COMP:9555, ChEBI:CHEBI:15378, ChEBI:CHEBI:15693, ChEBI:CHEBI:17522, ChEBI:CHEBI:57783, ChEBI:CHEBI:58349; EC=1.1.1.21; Evidence={ECO:0000269|PubMed:8245005}; Reaction=all-trans-retinol + NADP(+) = all-trans-retinal + H(+) + NADPH; Xref=Rhea:RHEA:25033, ChEBI:CHEBI:15378, ChEBI:CHEBI:1733…		Catalyzes the NADPH-dependent reduction of a wide variety of carbonyl-containing compounds to their corresponding alcohols. Displays enzymatic activity towards endogenous metabolites such as aromatic and aliphatic aldehydes, ketones, monosacharides, bile acids and xenobiotics substrates. Key enzyme in the polyol pathway, catalyzes reduction of glucose to sorbitol during hyperglycemia (PubMed:1936…	Highly expressed in embryonic epithelial cells (EUE) in response to osmotic stress. {ECO:0000269|PubMed:8435445}.	Cytoplasm.		373464928	2064143232	601831232	1013146464	9.17324e+08	0.905421	1210451200	475728352	122058568	602746040	5.55202e+08	0.921122	0.603	0.143
Q9H4A4|AMPB_HUMAN	AMPB_HUMAN	Aminopeptidase B	8	34.3683	226.033	15.2909	RNPEP APB	Acetylation;Aminopeptidase;Hydrolase;Metal-binding;Metalloprotease;Phosphoprotein;Polymorphism;Protease;Reference proteome;Secreted;Zinc	extracellular exosome [GO:0070062]; extracellular region [GO:0005576]; plasma membrane [GO:0005886]; secretory granule [GO:0030141]; aminopeptidase activity [GO:0004177]; epoxide hydrolase activity [GO:0004301]; metalloexopeptidase activity [GO:0008235]; zinc ion binding [GO:0008270]; negative regulation of blood pressure [GO:0045776]; proteolysis [GO:0006508]	Reaction=Release of N-terminal Arg and Lys from oligopeptides when P1' is not Pro. Also acts on arylamides of Arg and Lys.; EC=3.4.11.6;		Exopeptidase which selectively removes arginine and/or lysine residues from the N-terminus of several peptide substrates including Arg(0)-Leu-enkephalin, Arg(0)-Met-enkephalin and Arg(-1)-Lys(0)-somatostatin-14. Can hydrolyze leukotriene A4 (LTA-4) into leukotriene B4 (LTB-4) (By similarity). {ECO:0000250}.		Secreted {ECO:0000250}.		401674848	2063272576	507966112	9.90971e+08	9.3016e+08	0.938635	890141504	565861248	158768720	5.38257e+08	3.66467e+08	0.68084	0.575	0.093
P28838|AMPL_HUMAN,P28838-2|AMPL_HUMAN	AMPL_HUMAN	Cytosol aminopeptidase	14	45.2502	309.468	16.2195	LAP3 LAPEP PEPS	Acetylation;Alternative initiation;Aminopeptidase;Cytoplasm;Direct protein sequencing;Hydrolase;Magnesium;Manganese;Metal-binding;Phosphoprotein;Protease;Reference proteome;Zinc	cytosol [GO:0005829]; extracellular exosome [GO:0070062]; focal adhesion [GO:0005925]; midbody [GO:0030496]; nucleoplasm [GO:0005654]; nucleus [GO:0005634]; trans-Golgi network [GO:0005802]; aminopeptidase activity [GO:0004177]; manganese ion binding [GO:0030145]; metalloexopeptidase activity [GO:0008235]; proteolysis [GO:0006508]	Reaction=Release of an N-terminal amino acid, Xaa-|-Yaa-, in which Xaa is preferably Leu, but may be other amino acids including Pro although not Arg or Lys, and Yaa may be Pro. Amino acid amides and methyl esters are also readily hydrolyzed, but rates on arylamides are exceedingly low.; EC=3.4.11.1; Reaction=Release of N-terminal proline from a peptide.; EC=3.4.11.5;		Presumably involved in the processing and regular turnover of intracellular proteins. Catalyzes the removal of unsubstituted N-terminal amino acids from various peptides.		Cytoplasm.		1014727680	976367744	912964288	968019904	5.13927e+07	0.0530906	2306583296	839313920	494361984	1.21342e+09	9.6229e+08	0.79304	0.991	0.976
P04745|AMY1_HUMAN,P19961|AMY2B_HUMAN,P04746|AMYP_HUMAN,P19961-2|AMY2B_HUMAN	AMY1_HUMAN	Alpha-amylase 1	2	34.895	43.5	14.5	AMY1A AMY1; AMY1B AMY1; AMY1C AMY1	Calcium;Carbohydrate metabolism;Chloride;Disulfide bond;Glycoprotein;Glycosidase;Hydrolase;Metal-binding;Pyrrolidone carboxylic acid;Reference proteome;Secreted;Signal	extracellular exosome [GO:0070062]; extracellular space [GO:0005615]; alpha-amylase activity [GO:0004556]; alpha-amylase activity (releasing maltohexaose) [GO:0103025]; metal ion binding [GO:0046872]; carbohydrate metabolic process [GO:0005975]	Reaction=Endohydrolysis of (1->4)-alpha-D-glucosidic linkages in polysaccharides containing three or more (1->4)-alpha-linked D-glucose units.; EC=3.2.1.1; Evidence={ECO:0000269|PubMed:12527308};				Secreted.		85780568	564946432	257936704	3.02888e+08	2.42725e+08	0.801369	285287712	160424480	152012576	1.99242e+08	7.46367e+07	0.374604	0.77	0.255
P39687|AN32A_HUMAN	AN32A_HUMAN	Acidic leucine-rich nuclear phosphoprotein 32 family member A	4	58.2873	464.732	18.2727	ANP32A C15orf1 LANP MAPM PHAP1	Cytoplasm;Direct protein sequencing;Endoplasmic reticulum;Leucine-rich repeat;Nucleus;Phosphoprotein;Reference proteome;Repeat;Repressor;Transcription;Transcription regulation	cytoplasm [GO:0005737]; endoplasmic reticulum [GO:0005783]; nucleoplasm [GO:0005654]; nucleus [GO:0005634]; perinuclear region of cytoplasm [GO:0048471]; histone binding [GO:0042393]; RNA binding [GO:0003723]; intracellular signal transduction [GO:0035556]; nucleocytoplasmic transport [GO:0006913]; regulation of apoptotic process [GO:0042981]; regulation of mRNA stability [GO:0043488]			Implicated in a number of cellular processes, including proliferation, differentiation, caspase-dependent and caspase-independent apoptosis, suppression of transformation (tumor suppressor), inhibition of protein phosphatase 2A, regulation of mRNA trafficking and stability in association with ELAVL1, and inhibition of acetyltransferases as part of the INHAT (inhibitor of histone acetyltransferase…	Expressed in all tissues tested. Highly expressed in kidney and skeletal muscle, moderate levels of expression in brain, placenta and pancreas, and weakly expressed in lung. Found in all regions of the brain examined (amygdala, caudate nucleus, corpus callosum, hippocampus and thalamus), with highest levels in amygdala. {ECO:0000269|PubMed:15642345}.	Nucleus. Cytoplasm. Endoplasmic reticulum. Note=Translocates to the cytoplasm during the process of neuritogenesis (By similarity). Shuttles between nucleus and cytoplasm. {ECO:0000250}.		6756081152	14719794176	7620019200	9.69863e+09	4.36986e+09	0.450564	8948336640	3576402688	1344889472	4623209600	3.90832e+09	0.845369	0.424	0.0001553
Q92688|AN32B_HUMAN,Q92688-2|AN32B_HUMAN	AN32B_HUMAN	Acidic leucine-rich nuclear phosphoprotein 32 family member B	7	55.5025	437.661	18.0833	ANP32B APRIL PHAPI2	Acetylation;Alternative splicing;Chaperone;Cytoplasm;Leucine-rich repeat;Nucleus;Phosphoprotein;Reference proteome;Repeat	cytoplasm [GO:0005737]; extracellular exosome [GO:0070062]; nucleoplasm [GO:0005654]; nucleus [GO:0005634]; histone binding [GO:0042393]; RNA polymerase binding [GO:0070063]; activation of cysteine-type endopeptidase activity involved in apoptotic process [GO:0006919]; inner ear development [GO:0048839]; negative regulation of cell differentiation [GO:0045596]; nucleosome assembly [GO:0006334]; p…			Multifunctional protein working as a cell cycle progression factor as well as a cell survival factor. Required for the progression from the G1 to the S phase. Anti-apoptotic protein which functions as a caspase-3 inhibitor. Has no phosphatase 2A (PP2A) inhibitor activity (By similarity). Exhibits histone chaperone properties, stimulating core histones to assemble into a nucleosome. {ECO:0000250, …	Expressed in heart, lung, pancreas, prostate and in spleen, thymus and placenta. {ECO:0000269|PubMed:9473664}.	[Isoform 1]: Nucleus. Note=Accumulates in the nuclei at the S phase. {ECO:0000250}.; [Isoform 2]: Cytoplasm. Note=Lacks a nuclear localization signal.		2252660224	7887007232	2747605248	4295757568	3.11994e+09	0.726285	4388211712	1703793664	480421568	2.19081e+09	1.9989e+09	0.912402	0.483	0.008
Q9BTT0|AN32E_HUMAN,Q9BTT0-3|AN32E_HUMAN	AN32E_HUMAN	Acidic leucine-rich nuclear phosphoprotein 32 family member E	2	42.55	72.5556	15.2222	ANP32E	Acetylation;Alternative splicing;Chaperone;Chromatin regulator;Cytoplasm;Isopeptide bond;Leucine-rich repeat;Nucleus;Phosphoprotein;Reference proteome;Repeat;Ubl conjugation	cytoplasmic vesicle [GO:0031410]; nucleus [GO:0005634]; Swr1 complex [GO:0000812]; histone binding [GO:0042393]; phosphatase inhibitor activity [GO:0019212]; histone exchange [GO:0043486]; regulation of apoptotic process [GO:0042981]			Histone chaperone that specifically mediates the genome-wide removal of histone H2A.Z/H2AZ1 from the nucleosome: removes H2A.Z/H2AZ1 from its normal sites of deposition, especially from enhancer and insulator regions. Not involved in deposition of H2A.Z/H2AZ1 in the nucleosome. May stabilize the evicted H2A.Z/H2AZ1-H2B dimer, thus shifting the equilibrium towards dissociation and the off-chromati…	Expressed in peripheral blood leukocytes, colon, small intestine, prostate, thymus, spleen, skeletal muscle, liver and kidney. {ECO:0000269|PubMed:12438741}.	Cytoplasm {ECO:0000250}. Nucleus {ECO:0000250}.		101688136	258485056	134521040	1.64898e+08	8.26946e+07	0.501489	391596736	133508864	29716142	1.84941e+08	1.86342e+08	1.00758	0.987	0.97
Q99873|ANM1_HUMAN,Q99873-3|ANM1_HUMAN,Q99873-2|ANM1_HUMAN	ANM1_HUMAN	Protein arginine N-methyltransferase 1	2	46.2338	131.188	15.5333	PRMT1 HMT2 HRMT1L2 IR1B4	Acetylation;Alternative splicing;Cytoplasm;Isopeptide bond;Methyltransferase;Nucleus;Phosphoprotein;Polymorphism;Reference proteome;S-adenosyl-L-methionine;Transferase;Ubl conjugation	cytoplasm [GO:0005737]; cytosol [GO:0005829]; methylosome [GO:0034709]; nucleoplasm [GO:0005654]; nucleus [GO:0005634]; enzyme binding [GO:0019899]; histone methyltransferase activity [GO:0042054]; histone methyltransferase activity (H4-R3 specific) [GO:0044020]; identical protein binding [GO:0042802]; methyl-CpG binding [GO:0008327]; methyltransferase activity [GO:0008168]; mitogen-activated pro…	Reaction=L-arginyl-[protein] + 2 S-adenosyl-L-methionine = 2 H(+) + N(omega),N(omega)-dimethyl-L-arginyl-[protein] + 2 S-adenosyl-L-homocysteine; Xref=Rhea:RHEA:48096, Rhea:RHEA-COMP:10532, Rhea:RHEA-COMP:11991, ChEBI:CHEBI:15378, ChEBI:CHEBI:29965, ChEBI:CHEBI:57856, ChEBI:CHEBI:59789, ChEBI:CHEBI:61897; EC=2.1.1.319; Evidence={ECO:0000269|PubMed:11387442, ECO:0000269|PubMed:11448779, ECO:000026…		Arginine methyltransferase that methylates (mono and asymmetric dimethylation) the guanidino nitrogens of arginyl residues present in proteins such as ESR1, histone H2, H3 and H4, ILF3, HNRNPA1, HNRNPD, NFATC2IP, SUPT5H, TAF15, EWS, HABP4 and SERBP1 (PubMed:10749851, PubMed:16879614, PubMed:26876602). Constitutes the main enzyme that mediates monomethylation and asymmetric dimethylation of histon…	Widely expressed (PubMed:11097842). Expressed strongly in colorectal cancer cells (at protein level) (PubMed:28040436). Expressed strongly in colorectal cancer tissues compared to wild-type colon samples (at protein level) (PubMed:28040436). Expressed strongly in colorectal cancer tissues compared to wild-type colon samples (PubMed:28040436). {ECO:0000269|PubMed:11097842, ECO:0000269|PubMed:28040…	Nucleus {ECO:0000269|PubMed:10749851, ECO:0000269|PubMed:11387442, ECO:0000269|PubMed:16879614}. Nucleus, nucleoplasm {ECO:0000250|UniProtKB:Q9JIF0}. Cytoplasm {ECO:0000269|PubMed:26876602}. Cytoplasm, cytosol {ECO:0000250|UniProtKB:Q9JIF0}. Note=Mostly found in the cytoplasm. Colocalizes with CHTOP within the nucleus. Low levels detected also in the chromatin fraction (By similarity). {ECO:00002…		196315504	520639072	209201728	308718768	1.83641e+08	0.59485	306959328	140024736	44209356	163731140	1.32969e+08	0.812121	0.489	0.006
P01008|ANT3_HUMAN	ANT3_HUMAN	Antithrombin-III	4	37.4027	149.333	19.7941	SERPINC1 AT3 PRO0309	Blood coagulation;Direct protein sequencing;Disease mutation;Disulfide bond;Glycoprotein;Hemostasis;Heparin-binding;Phosphoprotein;Polymorphism;Protease inhibitor;Reference proteome;Secreted;Serine protease inhibitor;Signal;Thrombophilia	blood microparticle [GO:0072562]; collagen-containing extracellular matrix [GO:0062023]; endoplasmic reticulum lumen [GO:0005788]; extracellular exosome [GO:0070062]; extracellular region [GO:0005576]; extracellular space [GO:0005615]; plasma membrane [GO:0005886]; heparin binding [GO:0008201]; identical protein binding [GO:0042802]; protease binding [GO:0002020]; serine-type endopeptidase inhibi…			Most important serine protease inhibitor in plasma that regulates the blood coagulation cascade. AT-III inhibits thrombin, matriptase-3/TMPRSS7, as well as factors IXa, Xa and XIa. Its inhibitory activity is greatly enhanced in the presence of heparin. {ECO:0000269|PubMed:15853774}.	Found in plasma.	Secreted, extracellular space.	Antithrombin III deficiency (AT3D) [MIM:613118]: An important risk factor for hereditary thrombophilia, a hemostatic disorder characterized by a tendency to recurrent thrombosis. Antithrombin-III deficiency is classified into 4 types. Type I: characterized by a 50% decrease in antigenic and functional levels. Type II: has defects affecting the thrombin-binding domain. Type III: alteration of the …	16564454400	24015319040	34600677376	25060150272	9.06339e+09	0.361666	27618486272	32279754752	26110828544	28669689856	3.216e+09	0.112174	1.161	0.431
P04083|ANXA1_HUMAN	ANXA1_HUMAN	Annexin A1	14	58.8924	557.169	16.9032	ANXA1 ANX1 LPC1	Acetylation;Adaptive immunity;Annexin;Calcium;Calcium/phospholipid-binding;Cell membrane;Cell projection;Cilium;Cytoplasm;Cytoplasmic vesicle;Direct protein sequencing;Disulfide bond;Endosome;Immunity;Inflammatory response;Innate immunity;Isopeptide bond;Membrane;Metal-binding;Nucleus;Pharmaceutical;Phospholipase A2 inhibitor;Phosphoprotein;Reference proteome;Repeat;Secreted;Ubl conjugation	adherens junction [GO:0005912]; apical plasma membrane [GO:0016324]; basolateral plasma membrane [GO:0016323]; cell surface [GO:0009986]; collagen-containing extracellular matrix [GO:0062023]; cornified envelope [GO:0001533]; cytoplasm [GO:0005737]; cytoplasmic vesicle membrane [GO:0030659]; cytosol [GO:0005829]; early endosome membrane [GO:0031901]; endosome [GO:0005768]; extracellular exosome […			Plays important roles in the innate immune response as effector of glucocorticoid-mediated responses and regulator of the inflammatory process. Has anti-inflammatory activity (PubMed:8425544). Plays a role in glucocorticoid-mediated down-regulation of the early phase of the inflammatory response (By similarity). Promotes resolution of inflammation and wound healing (PubMed:25664854). Functions at…	Detected in resting neutrophils (PubMed:10772777). Detected in peripheral blood T-cells (PubMed:17008549). Detected in extracellular vesicles in blood serum from patients with inflammatory bowel disease, but not in serum from healthy donors (PubMed:25664854). Detected in placenta (at protein level) (PubMed:2532504). Detected in liver. {ECO:0000269|PubMed:2532504, ECO:0000269|PubMed:2936963}.	Nucleus {ECO:0000269|PubMed:10772777, ECO:0000269|PubMed:19625660}. Cytoplasm {ECO:0000269|PubMed:10772777, ECO:0000269|PubMed:17008549, ECO:0000269|PubMed:19625660}. Cell projection, cilium {ECO:0000250|UniProtKB:P46193}. Cell membrane {ECO:0000269|PubMed:10772777}. Membrane {ECO:0000269|PubMed:17008549, ECO:0000269|PubMed:2532504, ECO:0000269|PubMed:8557678}; Peripheral membrane protein {ECO:00…		1851879808	14306863104	3882256896	6.68033e+09	6.68233e+09	1.0003	7206665216	7666857472	1903546112	5.59236e+09	3.20288e+09	0.572724	0.972	0.929
P07355-2|ANXA2_HUMAN,P07355|ANXA2_HUMAN	ANXA2_HUMAN	Annexin A2	16	51.4509	851.149	16.7652	ANXA2 ANX2 ANX2L4 CAL1H LPC2D	Acetylation;Alternative splicing;Annexin;Basement membrane;Calcium;Calcium/phospholipid-binding;Direct protein sequencing;Extracellular matrix;Host-virus interaction;Isopeptide bond;Phosphoprotein;Polymorphism;RNA-binding;Reference proteome;Repeat;Secreted;Ubl conjugation	adherens junction [GO:0005912]; AnxA2-p11 complex [GO:1990665]; azurophil granule lumen [GO:0035578]; basement membrane [GO:0005604]; basolateral plasma membrane [GO:0016323]; cell [GO:0005623]; cell cortex [GO:0005938]; cell surface [GO:0009986]; collagen-containing extracellular matrix [GO:0062023]; cytoplasm [GO:0005737]; cytosol [GO:0005829]; early endosome [GO:0005769]; endosome [GO:0005768]…			Calcium-regulated membrane-binding protein whose affinity for calcium is greatly enhanced by anionic phospholipids. It binds two calcium ions with high affinity. May be involved in heat-stress response. Inhibits PCSK9-enhanced LDLR degradation, probably reduces PCSK9 protein levels via a translational mechanism but also competes with LDLR for binding with PCSK9 (PubMed:18799458, PubMed:24808179, …		Secreted, extracellular space, extracellular matrix, basement membrane {ECO:0000269|PubMed:17081065}. Melanosome {ECO:0000269|PubMed:17081065}. Note=In the lamina beneath the plasma membrane. Identified by mass spectrometry in melanosome fractions from stage I to stage IV. Translocated from the cytoplasm to the cell surface through a Golgi-independent mechanism.		5959098880	16958088192	7657072640	10191419904	5.92129e+09	0.581007	15046486016	9190176768	3804298752	9.34699e+09	5.62273e+09	0.601556	0.897	0.518
P08758|ANXA5_HUMAN	ANXA5_HUMAN	Annexin A5	17	59.1412	711.418	17.625	ANXA5 ANX5 ENX2 PP4	Acetylation;Annexin;Blood coagulation;Calcium;Calcium/phospholipid-binding;Direct protein sequencing;Hemostasis;Isopeptide bond;Phosphoprotein;Reference proteome;Repeat;S-nitrosylation;Ubl conjugation	collagen-containing extracellular matrix [GO:0062023]; cytoplasm [GO:0005737]; cytosol [GO:0005829]; endothelial microparticle [GO:0072563]; external side of plasma membrane [GO:0009897]; extracellular exosome [GO:0070062]; extracellular region [GO:0005576]; focal adhesion [GO:0005925]; intracellular [GO:0005622]; membrane [GO:0016020]; calcium ion binding [GO:0005509]; calcium transmembrane tran…			This protein is an anticoagulant protein that acts as an indirect inhibitor of the thromboplastin-specific complex, which is involved in the blood coagulation cascade.			Pregnancy loss, recurrent, 3 (RPRGL3) [MIM:614391]: A common complication of pregnancy, resulting in spontaneous abortion before the fetus has reached viability. The term includes all miscarriages from the time of conception until 24 weeks of gestation. Recurrent pregnancy loss is defined as 3 or more consecutive spontaneous abortions. {ECO:0000269|PubMed:17339269}. Note=Disease susceptibility is…	3897800960	12637768704	4831978496	7.12252e+09	4.79913e+09	0.673797	8653829120	5501164032	2361844224	5.50561e+09	3.14599e+09	0.571416	0.778	0.162
P08133|ANXA6_HUMAN,P08133-2|ANXA6_HUMAN	ANXA6_HUMAN	Annexin A6	6	34.0908	215.667	15.7708	ANXA6 ANX6	Acetylation;Alternative splicing;Annexin;Calcium;Calcium/phospholipid-binding;Cytoplasm;Direct protein sequencing;Phosphoprotein;Reference proteome;Repeat	collagen-containing extracellular matrix [GO:0062023]; extracellular exosome [GO:0070062]; focal adhesion [GO:0005925]; late endosome membrane [GO:0031902]; lysosomal membrane [GO:0005765]; melanosome [GO:0042470]; membrane [GO:0016020]; mitochondrion [GO:0005739]; perinuclear region of cytoplasm [GO:0048471]; actin filament binding [GO:0051015]; calcium channel activity [GO:0005262]; calcium ion…			May associate with CD21. May regulate the release of Ca(2+) from intracellular stores.		Cytoplasm {ECO:0000250}. Melanosome {ECO:0000269|PubMed:17081065}. Note=Identified by mass spectrometry in melanosome fractions from stage I to stage IV.		436823904	1076128512	470512352	6.61155e+08	3.59772e+08	0.544157	1047003136	464742944	168065696	5.59937e+08	4.47134e+08	0.798544	0.775	0.298
P20073|ANXA7_HUMAN,P20073-2|ANXA7_HUMAN	ANXA7_HUMAN	Annexin A7	3	27.671	45.1111	14.6	ANXA7 ANX7 SNX OK/SW-cl.95	Acetylation;Alternative splicing;Annexin;Calcium;Calcium/phospholipid-binding;Direct protein sequencing;Polymorphism;Reference proteome;Repeat	cell [GO:0005623]; collagen-containing extracellular matrix [GO:0062023]; cytosol [GO:0005829]; endoplasmic reticulum membrane [GO:0005789]; extracellular exosome [GO:0070062]; membrane [GO:0016020]; nuclear envelope [GO:0005635]; nucleus [GO:0005634]; plasma membrane [GO:0005886]; calcium ion binding [GO:0005509]; calcium-dependent phospholipid binding [GO:0005544]; calcium-dependent protein bin…			Calcium/phospholipid-binding protein which promotes membrane fusion and is involved in exocytosis.	Isoform 1 is expressed in brain, heart and skeletal muscle. Isoform 2 is more abundant in liver, lung, kidney, spleen, fibroblasts and placenta. {ECO:0000269|PubMed:1825209}.			23947716	143495216	47494344	7.16458e+07	6.33275e+07	0.883897	166975920	37266380	12280138	72174146	8.30458e+07	1.15063	0.991	0.985
Q10567-3|AP1B1_HUMAN,Q10567-4|AP1B1_HUMAN	AP1B1_HUMAN	AP-1 complex subunit beta-1	9	25.83	209.478	16.4186	AP1B1 ADTB1 BAM22 CLAPB2	Acetylation;Alternative splicing;Cytoplasmic vesicle;Golgi apparatus;Membrane;Nitration;Polymorphism;Protein transport;Reference proteome;Transport	clathrin adaptor complex [GO:0030131]; clathrin-coated vesicle membrane [GO:0030665]; cytoplasmic vesicle membrane [GO:0030659]; cytosol [GO:0005829]; Golgi apparatus [GO:0005794]; Golgi membrane [GO:0000139]; intracellular membrane-bounded organelle [GO:0043231]; lysosomal membrane [GO:0005765]; trans-Golgi network membrane [GO:0032588]; clathrin binding [GO:0030276]; protein kinase binding [GO:…			Subunit of clathrin-associated adaptor protein complex 1 that plays a role in protein sorting in the late-Golgi/trans-Golgi network (TGN) and/or endosomes. The AP complexes mediate both the recruitment of clathrin to membranes and the recognition of sorting signals within the cytosolic tails of transmembrane cargo molecules.	Widely expressed.	Golgi apparatus. Cytoplasmic vesicle, clathrin-coated vesicle membrane; Peripheral membrane protein; Cytoplasmic side. Note=Component of the coat surrounding the cytoplasmic face of coated vesicles located at the Golgi complex.		464384672	1327451648	489527168	760454496	4.91195e+08	0.645923	591184384	379965632	199567904	3.90239e+08	1.9601e+08	0.502282	0.514	0.0008955
O43747-2|AP1G1_HUMAN,O43747|AP1G1_HUMAN	AP1G1_HUMAN	AP-1 complex subunit gamma-1	2	29.4058	63	15.1818	AP1G1 ADTG CLAPG1	Alternative splicing;Cytoplasmic vesicle;Golgi apparatus;Membrane;Polymorphism;Protein transport;Reference proteome;Transport	AP-1 adaptor complex [GO:0030121]; clathrin-coated vesicle [GO:0030136]; clathrin-coated vesicle membrane [GO:0030665]; cytoplasm [GO:0005737]; cytoplasmic vesicle membrane [GO:0030659]; cytosol [GO:0005829]; Golgi apparatus [GO:0005794]; Golgi membrane [GO:0000139]; intracellular membrane-bounded organelle [GO:0043231]; lysosomal membrane [GO:0005765]; membrane [GO:0016020]; recycling endosome […			Subunit of clathrin-associated adaptor protein complex 1 that plays a role in protein sorting in the late-Golgi/trans-Golgi network (TGN) and/or endosomes. The AP complexes mediate both the recruitment of clathrin to membranes and the recognition of sorting signals within the cytosolic tails of transmembrane cargo molecules.	Widely expressed.	Golgi apparatus {ECO:0000269|PubMed:12773381}. Cytoplasmic vesicle, clathrin-coated vesicle membrane {ECO:0000269|PubMed:12773381}; Peripheral membrane protein {ECO:0000269|PubMed:12773381}; Cytoplasmic side {ECO:0000269|PubMed:12773381}. Note=Component of the coat surrounding the cytoplasmic face of coated vesicles located at the Golgi complex.		73317304	310163232	103123264	1.62201e+08	1.29003e+08	0.795324	144425760	66655056	25860864	78980560	6.02358e+07	0.762666	0.492	0.018
O75843|AP1G2_HUMAN	AP1G2_HUMAN	AP-1 complex subunit gamma-like 2	2	18.0063	58.75	18.7143	AP1G2	Cytoplasmic vesicle;Endosome;Golgi apparatus;Host-virus interaction;Membrane;Polymorphism;Protein transport;Reference proteome;Transport	AP-1 adaptor complex [GO:0030121]; endosome membrane [GO:0010008]; Golgi apparatus [GO:0005794]; Golgi membrane [GO:0000139]; Golgi-associated vesicle [GO:0005798]; membrane [GO:0016020]; transport vesicle [GO:0030133]; intracellular protein transport [GO:0006886]; vesicle-mediated transport [GO:0016192]; viral process [GO:0016032]			May function in protein sorting in late endosomes or multivesucular bodies (MVBs). {ECO:0000269|PubMed:9733768}.; (Microbial infection) Involved in MVB-assisted maturation of hepatitis B virus (HBV). {ECO:0000269|PubMed:16867982, ECO:0000269|PubMed:17553870}.	Expressed in all but one (skeletal muscle) tissues examined.	Golgi apparatus membrane {ECO:0000269|PubMed:11333915, ECO:0000269|PubMed:9762922}; Peripheral membrane protein; Cytoplasmic side {ECO:0000269|PubMed:11333915}. Cytoplasmic vesicle membrane {ECO:0000269|PubMed:9733768}; Peripheral membrane protein. Endosome membrane {ECO:0000269|PubMed:16867982}; Peripheral membrane protein. Note=Mainly localized to perinuclear vesicular structures (PubMed:973376…		9888080	225458176	31013472	88786576	1.18831e+08	1.33839	52719236	19712120	514662	2.43153e+07	2.6405e+07	1.08594	0.309	0.159
Q9BXS5-2|AP1M1_HUMAN,Q9BXS5|AP1M1_HUMAN	AP1M1_HUMAN	AP-1 complex subunit mu-1	3	45.1875	179.714	16	AP1M1 CLTNM	Acetylation;Alternative splicing;Cytoplasmic vesicle;Direct protein sequencing;Golgi apparatus;Host-virus interaction;Membrane;Phosphoprotein;Polymorphism;Protein transport;Reference proteome;Transport	clathrin adaptor complex [GO:0030131]; clathrin-coated vesicle membrane [GO:0030665]; cytoplasmic vesicle membrane [GO:0030659]; cytosol [GO:0005829]; extracellular exosome [GO:0070062]; Golgi membrane [GO:0000139]; lysosomal membrane [GO:0005765]; membrane [GO:0016020]; plasma membrane [GO:0005886]; specific granule membrane [GO:0035579]; trans-Golgi network membrane [GO:0032588]; antigen proces…			Subunit of clathrin-associated adaptor protein complex 1 that plays a role in protein sorting in the trans-Golgi network (TGN) and endosomes. The AP complexes mediate the recruitment of clathrin to membranes and the recognition of sorting signals within the cytosolic tails of transmembrane cargo molecules.		Golgi apparatus. Cytoplasmic vesicle, clathrin-coated vesicle membrane; Peripheral membrane protein; Cytoplasmic side. Note=Component of the coat surrounding the cytoplasmic face of coated vesicles located at the Golgi complex.		98165112	690963840	214686928	3.34605e+08	3.14067e+08	0.938618	225372048	106359968	30442246	120724754	9.82556e+07	0.813881	0.385	0.016
P56377|AP1S2_HUMAN	AP1S2_HUMAN	AP-1 complex subunit sigma-2	2	33.588	49.6	19.8	AP1S2 DC22	Alternative splicing;Coated pit;Cytoplasmic vesicle;Golgi apparatus;Membrane;Mental retardation;Protein transport;Reference proteome;Transport	AP-type membrane coat adaptor complex [GO:0030119]; clathrin-coated pit [GO:0005905]; cytoplasmic vesicle membrane [GO:0030659]; cytosol [GO:0005829]; Golgi apparatus [GO:0005794]; Golgi membrane [GO:0000139]; intracellular membrane-bounded organelle [GO:0043231]; lysosomal membrane [GO:0005765]; trans-Golgi network membrane [GO:0032588]; antigen processing and presentation of exogenous peptide a…			Subunit of clathrin-associated adaptor protein complex 1 that plays a role in protein sorting in the late-Golgi/trans-Golgi network (TGN) and/or endosomes. The AP complexes mediate both the recruitment of clathrin to membranes and the recognition of sorting signals within the cytosolic tails of transmembrane cargo molecules.	Widely expressed.	Golgi apparatus. Cytoplasmic vesicle membrane; Peripheral membrane protein; Cytoplasmic side. Membrane, clathrin-coated pit. Note=Component of the coat surrounding the cytoplasmic face of coated vesicles located at the Golgi complex.	Pettigrew syndrome (PGS) [MIM:304340]: A syndrome characterized by mental retardation and additional highly variable features, including choreoathetosis, hydrocephalus, Dandy-Walker malformation, seizures, and iron or calcium deposition in the brain. Mental retardation is characterized by significantly below average general intellectual functioning associated with impairments in adaptive behavior…	64178112	271149888	97023784	1.44117e+08	1.11233e+08	0.77182	108277160	42137636	20191954	5.68689e+07	4.58531e+07	0.806295	0.397	0.003
O95782|AP2A1_HUMAN,O95782-2|AP2A1_HUMAN	AP2A1_HUMAN	AP-2 complex subunit alpha-1	5	42.523	82.1	18.4444	AP2A1 ADTAA CLAPA1	Alternative splicing;Cell membrane;Coated pit;Endocytosis;Membrane;Phosphoprotein;Polymorphism;Protein transport;Reference proteome;Transport	AP-2 adaptor complex [GO:0030122]; apical plasma membrane [GO:0016324]; basolateral plasma membrane [GO:0016323]; clathrin coat of trans-Golgi network vesicle [GO:0030130]; clathrin-coated endocytic vesicle [GO:0045334]; clathrin-coated endocytic vesicle membrane [GO:0030669]; cytosol [GO:0005829]; endocytic vesicle membrane [GO:0030666]; endolysosome membrane [GO:0036020]; filopodium tip [GO:003…			Component of the adaptor protein complex 2 (AP-2). Adaptor protein complexes function in protein transport via transport vesicles in different membrane traffic pathways. Adaptor protein complexes are vesicle coat components and appear to be involved in cargo selection and vesicle formation. AP-2 is involved in clathrin-dependent endocytosis in which cargo proteins are incorporated into vesicles s…	Expressed in the brain (at protein level) (PubMed:23676497). Isoform A: Expressed in forebrain, skeletal muscle, spinal cord, cerebellum, salivary gland, heart and colon. Isoform B: Widely expressed in tissues and also in breast cancer and in prostate carcinoma cells. {ECO:0000269|PubMed:23676497}.	Cell membrane {ECO:0000269|PubMed:16262731}. Membrane, coated pit {ECO:0000250}; Peripheral membrane protein {ECO:0000250}; Cytoplasmic side {ECO:0000250}. Note=AP-2 appears to be excluded from internalizing CCVs and to disengage from sites of endocytosis seconds before internalization of the nascent CCV. {ECO:0000250}.		96733856	530017216	166165536	264305536	2.32717e+08	0.880485	280769152	133798192	46568268	1.53712e+08	1.18364e+08	0.770035	0.608	0.116
P63010-2|AP2B1_HUMAN,P63010|AP2B1_HUMAN	AP2B1_HUMAN	AP-2 complex subunit beta	3	29.4836	160	15.0952	AP2B1 ADTB2 CLAPB1	Acetylation;Alternative splicing;Cell membrane;Coated pit;Endocytosis;Membrane;Phosphoprotein;Protein transport;Reference proteome;Transport	AP-2 adaptor complex [GO:0030122]; clathrin-coated endocytic vesicle [GO:0045334]; clathrin-coated endocytic vesicle membrane [GO:0030669]; cytosol [GO:0005829]; endocytic vesicle membrane [GO:0030666]; endolysosome membrane [GO:0036020]; glutamatergic synapse [GO:0098978]; membrane [GO:0016020]; plasma membrane [GO:0005886]; postsynapse [GO:0098794]; presynapse [GO:0098793]; clathrin binding [GO…			Component of the adaptor protein complex 2 (AP-2). Adaptor protein complexes function in protein transport via transport vesicles in different membrane traffic pathways. Adaptor protein complexes are vesicle coat components and appear to be involved in cargo selection and vesicle formation. AP-2 is involved in clathrin-dependent endocytosis in which cargo proteins are incorporated into vesicles s…	Expressed in the brain (at protein level). {ECO:0000269|PubMed:23676497}.	Cell membrane {ECO:0000269|PubMed:14530274}. Membrane, coated pit {ECO:0000269|PubMed:14530274}; Peripheral membrane protein {ECO:0000269|PubMed:14530274}; Cytoplasmic side {ECO:0000269|PubMed:14530274}. Note=AP-2 appears to be excluded from internalizing CCVs and to disengage from sites of endocytosis seconds before internalization of the nascent CCV.		175484144	550596160	179574272	3.01885e+08	2.154e+08	0.713517	251278784	116040992	46269788	137863188	1.04232e+08	0.756055	0.44	0.003
Q96CW1|AP2M1_HUMAN,Q96CW1-2|AP2M1_HUMAN	AP2M1_HUMAN	AP-2 complex subunit mu	2	37.4456	71.4444	15.7778	AP2M1 CLAPM1 KIAA0109	Alternative splicing;Cell membrane;Coated pit;Disease mutation;Endocytosis;Epilepsy;Lipid-binding;Membrane;Mental retardation;Phosphoprotein;Protein transport;Reference proteome;Transport	AP-2 adaptor complex [GO:0030122]; clathrin-coated endocytic vesicle [GO:0045334]; clathrin-coated endocytic vesicle membrane [GO:0030669]; clathrin-coated pit [GO:0005905]; cytosol [GO:0005829]; endocytic vesicle membrane [GO:0030666]; endolysosome membrane [GO:0036020]; extracellular exosome [GO:0070062]; lysosomal membrane [GO:0005765]; plasma membrane [GO:0005886]; ion channel binding [GO:004…			Component of the adaptor protein complex 2 (AP-2). Adaptor protein complexes function in protein transport via transport vesicles in different membrane traffic pathways. Adaptor protein complexes are vesicle coat components and appear to be involved in cargo selection and vesicle formation. AP-2 is involved in clathrin-dependent endocytosis in which cargo proteins are incorporated into vesicles s…	Expressed in the brain (at protein level). {ECO:0000269|PubMed:23676497}.	Cell membrane {ECO:0000269|PubMed:31104773}. Membrane, coated pit {ECO:0000269|PubMed:31104773}; Peripheral membrane protein; Cytoplasmic side. Note=AP-2 appears to be excluded from internalizing CCVs and to disengage from sites of endocytosis seconds before internalization of the nascent CCV. {ECO:0000250}.	Intellectual developmental disorder 60 with seizures (MRD60) [MIM:618587]: An autosomal dominant disorder characterized by global developmental delay apparent in the first six months of life, followed by onset of seizures between 21 months and 4 years. Disease features include moderate-to-severe intellectual disability, poor speech, delayed walking, and ataxia. {ECO:0000269|PubMed:31104773}. Note…	126033152	272108448	130627088	1.76256e+08	8.30422e+07	0.471145	143570560	64426252	23529906	7.71756e+07	6.10274e+07	0.790761	0.392	0.0002886
O14617-5|AP3D1_HUMAN,O14617|AP3D1_HUMAN,O14617-2|AP3D1_HUMAN,O14617-4|AP3D1_HUMAN,O14617-3|AP3D1_HUMAN	AP3D1_HUMAN	AP-3 complex subunit delta-1	2	21.8373	41.9	15.1111	AP3D1 PRO0039	Acetylation;Albinism;Alternative splicing;Coiled coil;Cytoplasm;Golgi apparatus;Hermansky-Pudlak syndrome;Membrane;Phosphoprotein;Polymorphism;Protein transport;Reference proteome;Repeat;Transport	AP-3 adaptor complex [GO:0030123]; axon cytoplasm [GO:1904115]; cell [GO:0005623]; endosome membrane [GO:0010008]; glutamatergic synapse [GO:0098978]; Golgi apparatus [GO:0005794]; Golgi membrane [GO:0000139]; lysosomal membrane [GO:0005765]; membrane [GO:0016020]; postsynapse [GO:0098794]; presynaptic endosome [GO:0098830]; terminal bouton [GO:0043195]; anterograde axonal transport [GO:0008089];…			Part of the AP-3 complex, an adaptor-related complex which is not clathrin-associated. The complex is associated with the Golgi region as well as more peripheral structures. It facilitates the budding of vesicles from the Golgi membrane and may be directly involved in trafficking to lysosomes. Involved in process of CD8+ T-cell and NK cell degranulation (PubMed:26744459). In concert with the BLOC…	Present in all adult tissues examined with the highest levels in skeletal muscle, heart, pancreas and testis. {ECO:0000269|PubMed:9151686}.	Cytoplasm {ECO:0000250}. Golgi apparatus membrane {ECO:0000250}; Peripheral membrane protein {ECO:0000250}; Cytoplasmic side {ECO:0000250}.	Hermansky-Pudlak syndrome 10 (HPS10) [MIM:617050]: A form of Hermansky-Pudlak syndrome, a genetically heterogeneous autosomal recessive disorder characterized by oculocutaneous albinism, bleeding due to platelet storage pool deficiency, and lysosomal storage defects. This syndrome results from defects of diverse cytoplasmic organelles including melanosomes, platelet dense granules and lysosomes. …	27881772	15361531	16599770	19947691	6.89895e+06	0.345852	10156210	2504533	1.71132e+06	4.79069e+06	4.66357e+06	0.973466	0.167	0.045
P27695|APEX1_HUMAN	APEX1_HUMAN	DNA-(apurinic or apyrimidinic site) lyase	8	63.7181	471.778	17.2407	APEX1 APE APE1 APEX APX HAP1 REF1	Acetylation;Activator;Cleavage on pair of basic residues;Cytoplasm;DNA damage;DNA recombination;DNA repair;DNA-binding;Direct protein sequencing;Disulfide bond;Endonuclease;Endoplasmic reticulum;Exonuclease;Hydrolase;Lyase;Magnesium;Metal-binding;Mitochondrion;Nuclease;Nucleus;Phosphoprotein;Polymorphism;RNA-binding;Reference proteome;Repressor;S-nitrosylation;Transcription;Transcription regulati…	cell [GO:0005623]; centrosome [GO:0005813]; cytoplasm [GO:0005737]; endoplasmic reticulum [GO:0005783]; mitochondrion [GO:0005739]; nuclear chromosome, telomeric region [GO:0000784]; nuclear speck [GO:0016607]; nucleolus [GO:0005730]; nucleoplasm [GO:0005654]; nucleus [GO:0005634]; perinuclear region of cytoplasm [GO:0048471]; ribosome [GO:0005840]; transcription factor complex [GO:0005667]; 3'-5…	Reaction=The C-O-P bond 3' to the apurinic or apyrimidinic site in DNA is broken by a beta-elimination reaction, leaving a 3'-terminal unsaturated sugar and a product with a terminal 5'-phosphate.; EC=4.2.99.18; Evidence={ECO:0000255|PROSITE-ProRule:PRU00764, ECO:0000269|PubMed:11286553, ECO:0000269|PubMed:15380100, ECO:0000269|PubMed:19123919, ECO:0000269|PubMed:21762700, ECO:0000269|PubMed:9804…		Multifunctional protein that plays a central role in the cellular response to oxidative stress. The two major activities of APEX1 are DNA repair and redox regulation of transcriptional factors. Functions as a apurinic/apyrimidinic (AP) endodeoxyribonuclease in the DNA base excision repair (BER) pathway of DNA lesions induced by oxidative and alkylating agents. Initiates repair of AP sites in DNA …		Nucleus. Nucleus, nucleolus. Nucleus speckle. Endoplasmic reticulum. Cytoplasm. Note=Detected in the cytoplasm of B-cells stimulated to switch (By similarity). Colocalized with SIRT1 in the nucleus. Colocalized with YBX1 in nuclear speckles after genotoxic stress. Together with OGG1 is recruited to nuclear speckles in UVA-irradiated cells. Colocalized with nucleolin and NPM1 in the nucleolus. Its…		3998073600	14794162176	4541818368	7778018048	6.08224e+09	0.781978	5968167936	2116784896	782015040	2.95566e+09	2.69292e+09	0.911108	0.365	0.0007841
Q9BZZ5|API5_HUMAN,Q9BZZ5-2|API5_HUMAN,Q9BZZ5-5|API5_HUMAN,Q9BZZ5-3|API5_HUMAN	API5_HUMAN	Apoptosis inhibitor 5	3	46.5575	164.684	17.5714	API5 MIG8	Acetylation;Alternative splicing;Apoptosis;Cytoplasm;Direct protein sequencing;Methylation;Nucleus;Phosphoprotein;Polymorphism;Reference proteome;Repeat	cytoplasm [GO:0005737]; membrane [GO:0016020]; nuclear speck [GO:0016607]; nucleus [GO:0005634]; spliceosomal complex [GO:0005681]; fibroblast growth factor binding [GO:0017134]; RNA binding [GO:0003723]; apoptotic process [GO:0006915]; negative regulation of apoptotic process [GO:0043066]; negative regulation of fibroblast apoptotic process [GO:2000270]			Antiapoptotic factor that may have a role in protein assembly. Negatively regulates ACIN1. By binding to ACIN1, it suppresses ACIN1 cleavage from CASP3 and ACIN1-mediated DNA fragmentation. Also known to efficiently suppress E2F1-induced apoptosis. Its depletion enhances the cytotoxic action of the chemotherapeutic drugs. {ECO:0000269|PubMed:10780674, ECO:0000269|PubMed:17112319, ECO:0000269|PubM…	Expressed in all tissues tested, including heart, brain, placenta, lung, liver, skeletal muscle, kidney and pancreas. Highest levels in heart, pancreas and placenta. Highly expressed in several cancers. Preferentially expressed in squamous cell carcinoma versus adenocarcinoma in non-small cell lung cancer. {ECO:0000269|PubMed:10780674, ECO:0000269|PubMed:11075807, ECO:0000269|PubMed:11557113, ECO…	Nucleus {ECO:0000269|PubMed:11075807}. Cytoplasm {ECO:0000269|PubMed:11075807}. Note=Mainly nuclear. Can also be cytoplasmic.; [Isoform 3]: Cytoplasm.		155487888	533096000	173231920	287271936	2.13075e+08	0.741718	287801504	98278904	33798392	139959600	1.32032e+08	0.943355	0.459	0.011
Q92747|ARC1A_HUMAN,Q92747-2|ARC1A_HUMAN	ARC1A_HUMAN	Actin-related protein 2/3 complex subunit 1A	2	74.58	228	17	ARPC1A SOP2L	Actin-binding;Alternative splicing;Cytoplasm;Cytoskeleton;Nucleus;Reference proteome;Repeat;WD repeat	actin cytoskeleton [GO:0015629]; Arp2/3 protein complex [GO:0005885]; cytosol [GO:0005829]; extracellular exosome [GO:0070062]; muscle cell projection membrane [GO:0036195]; nucleus [GO:0005634]; site of double-strand break [GO:0035861]; actin binding [GO:0003779]; actin filament binding [GO:0051015]; actin cytoskeleton organization [GO:0030036]; Arp2/3 complex-mediated actin nucleation [GO:00343…			Probably functions as component of the Arp2/3 complex which is involved in regulation of actin polymerization and together with an activating nucleation-promoting factor (NPF) mediates the formation of branched actin networks. {ECO:0000305|PubMed:8978670}.		Cytoplasm, cytoskeleton {ECO:0000269|PubMed:8978670}. Nucleus {ECO:0000250|UniProtKB:Q8AVT9}.		1019719552	1777015552	903212416	1233315840	4.74448e+08	0.384693	1537537152	622428736	226528480	7.95498e+08	6.72422e+08	0.845284	0.549	0.039
O15143|ARC1B_HUMAN	ARC1B_HUMAN	Actin-related protein 2/3 complex subunit 1B	15	53.2019	658.95	16.2857	ARPC1B ARC41	Actin-binding;Cytoplasm;Cytoskeleton;Direct protein sequencing;Disease mutation;Nucleus;Polymorphism;Reference proteome;Repeat;WD repeat	actin cytoskeleton [GO:0015629]; Arp2/3 protein complex [GO:0005885]; cytosol [GO:0005829]; extracellular exosome [GO:0070062]; focal adhesion [GO:0005925]; nucleus [GO:0005634]; tubulobulbar complex [GO:0036284]; actin filament binding [GO:0051015]; structural constituent of cytoskeleton [GO:0005200]; Arp2/3 complex-mediated actin nucleation [GO:0034314]; ephrin receptor signaling pathway [GO:00…			Component of the Arp2/3 complex, a multiprotein complex that mediates actin polymerization upon stimulation by nucleation-promoting factor (NPF) (PubMed:11741539, PubMed:9230079). The Arp2/3 complex mediates the formation of branched actin networks in the cytoplasm, providing the force for cell motility (PubMed:11741539, PubMed:9230079). In addition to its role in the cytoplasmic cytoskeleton, th…		Cytoplasm, cytoskeleton {ECO:0000269|PubMed:11741539, ECO:0000269|PubMed:9230079}. Nucleus {ECO:0000269|PubMed:29925947}.	Platelet abnormalities with eosinophilia and immune-mediated inflammatory disease (PLTEID) [MIM:617718]: An autosomal recessive disorder characterized by platelet abnormalities, vasculitis, eosinophilia, and predisposition to inflammatory diseases. {ECO:0000269|PubMed:28368018}. Note=The disease is caused by mutations affecting the gene represented in this entry.	5703972864	18945804288	8602256384	1.1084e+10	6.96102e+09	0.628024	12661504000	6585047552	3070529792	7.43903e+09	4.85218e+09	0.65226	0.668	0.016
P84077|ARF1_HUMAN,P61204|ARF3_HUMAN,P61204-2|ARF3_HUMAN	ARF1_HUMAN, ARF3_HUMAN	ADP-ribosylation factor 1 ,ADP-ribosylation factor 3	4	42.5483	160.217	16.4348	ARF1	Acetylation;Cell junction;Cytoplasm;Direct protein sequencing;Disease mutation;ER-Golgi transport;GTP-binding;Golgi apparatus;Lipoprotein;Membrane;Myristate;Nucleotide-binding;Protein transport;Reference proteome;Synapse;Synaptosome;Transport	cell [GO:0005623]; cell leading edge [GO:0031252]; COPI-coated vesicle [GO:0030137]; cytoplasm [GO:0005737]; cytosol [GO:0005829]; extracellular exosome [GO:0070062]; focal adhesion [GO:0005925]; glutamatergic synapse [GO:0098978]; Golgi membrane [GO:0000139]; late endosome [GO:0005770]; neuron projection [GO:0043005]; perinuclear region of cytoplasm [GO:0048471]; peroxisomal membrane [GO:0005778…			GTP-binding protein involved in protein trafficking among different compartments. Modulates vesicle budding and uncoating within the Golgi complex. Deactivation induces the redistribution of the entire Golgi complex to the endoplasmic reticulum, suggesting a crucial role in protein trafficking. In its GTP-bound form, its triggers the association with coat proteins with the Golgi membrane. The hyd…		Golgi apparatus {ECO:0000269|PubMed:17555535}. Cytoplasm, perinuclear region {ECO:0000269|PubMed:17555535}. Cell junction, synapse, synaptosome {ECO:0000250}. Cell junction, synapse, postsynaptic density {ECO:0000250}. Membrane {ECO:0000305}; Lipid-anchor {ECO:0000305}. Golgi apparatus, trans-Golgi network membrane {ECO:0000250|UniProtKB:P84078}; Lipid-anchor {ECO:0000250|UniProtKB:P84078}.	Periventricular nodular heterotopia 8 (PVNH8) [MIM:618185]: A form of periventricular nodular heterotopia, a disorder resulting from a defect in the pattern of neuronal migration in which ectopic collections of neurons lie along the lateral ventricles of the brain or just beneath, contiguously or in isolated patches. PVNH8 is an autosomal dominant disease characterized by developmental disabiliti…	395072672	601302400	257619984	417998352	1.72984e+08	0.41384	362423136	158814544	65924660	195720780	1.51655e+08	0.774856	0.392	0.011
Q14155-5|ARHG7_HUMAN,Q14155-1|ARHG7_HUMAN	ARHG7_HUMAN	Rho guanine nucleotide exchange factor 7	3	27.506	93.8462	21.6154	ARHGEF7 COOL1 KIAA0142 P85SPR PAK3BP PIXB Nbla10314	Acetylation;Alternative splicing;Cell junction;Cell projection;Cytoplasm;Guanine-nucleotide releasing factor;Neurogenesis;Phosphoprotein;Polymorphism;Reference proteome;SH3 domain	cell cortex [GO:0005938]; cytosol [GO:0005829]; focal adhesion [GO:0005925]; lamellipodium [GO:0030027]; neuron projection [GO:0043005]; neuronal cell body [GO:0043025]; protein-containing complex [GO:0032991]; ruffle [GO:0001726]; guanyl-nucleotide exchange factor activity [GO:0005085]; protein kinase binding [GO:0019901]; ephrin receptor signaling pathway [GO:0048013]; focal adhesion assembly […			Acts as a RAC1 guanine nucleotide exchange factor (GEF) and can induce membrane ruffling. Functions in cell migration, attachment and cell spreading. Promotes targeting of RAC1 to focal adhesions (By similarity). May function as a positive regulator of apoptosis. Downstream of NMDA receptors and CaMKK-CaMK1 signaling cascade, promotes the formation of spines and synapses in hippocampal neurons. {…		Cell junction, focal adhesion {ECO:0000250}. Cell projection, ruffle {ECO:0000250}. Cytoplasm, cell cortex {ECO:0000250}. Cell projection, lamellipodium {ECO:0000250}. Note=Detected at cell adhesions. A small proportion is detected at focal adhesions.		49090324	139200896	57768448	8.20199e+07	4.97099e+07	0.606072	47435592	30814604	5260239	2.78368e+07	2.12448e+07	0.76319	0.319	3.935e-05
Q9NX46|ARHL2_HUMAN	ARHL2_HUMAN	Poly(ADP-ribose) glycohydrolase ARH3	3	34.916	73.5	16.6	ADPRHL2 ARH3	Chromosome;Cytoplasm;DNA damage;DNA repair;Disease mutation;Hydrolase;Magnesium;Metal-binding;Mitochondrion;Neurodegeneration;Nucleus;Phosphoprotein;Polymorphism;Reference proteome	mitochondrial matrix [GO:0005759]; mitochondrion [GO:0005739]; nuclear body [GO:0016604]; nucleoplasm [GO:0005654]; nucleus [GO:0005634]; site of DNA damage [GO:0090734]; ADP-ribosylserine hydrolase activity [GO:0140292]; hydrolase activity, hydrolyzing O-glycosyl compounds [GO:0004553]; magnesium ion binding [GO:0000287]; O-acetyl-ADP-ribose deacetylase activity [GO:0061463]; poly(ADP-ribose) gl…	Reaction=[(1''->2')-ADP-alpha-D-ribose]n + H2O = [(1''->2')-ADP-alpha-D-ribose]n-1 + ADP-D-ribose; Xref=Rhea:RHEA:52216, Rhea:RHEA-COMP:15070, Rhea:RHEA-COMP:15071, ChEBI:CHEBI:15377, ChEBI:CHEBI:57967, ChEBI:CHEBI:142512; EC=3.2.1.143; Evidence={ECO:0000269|PubMed:16278211, ECO:0000269|PubMed:17075046, ECO:0000269|PubMed:22433848};PhysiologicalDirection=left-to-right; Xref=Rhea:RHEA:52217; Evide…		ADP-ribose glycohydrolase that preferentially hydrolyzes the scissile alpha-O-linkage attached to the anomeric C1'' position of ADP-ribose and acts on different substrates, such as proteins ADP-ribosylated on serine, free poly(ADP-ribose) and O-acetyl-ADP-D-ribose (PubMed:21498885, PubMed:30045870, PubMed:29907568, PubMed:30401461). Specifically acts as a serine mono-ADP-ribosylhydrolase by media…	Ubiquitous. {ECO:0000269|PubMed:16278211}.	Nucleus {ECO:0000269|PubMed:17991898}. Cytoplasm {ECO:0000269|PubMed:16278211}. Chromosome {ECO:0000269|PubMed:30045870}. Mitochondrion matrix {ECO:0000269|PubMed:17991898, ECO:0000305|PubMed:22433848}. Note=Recruited to DNA lesion regions following DNA damage; ADP-D-ribose-recognition is required for recruitment to DNA damage sites. {ECO:0000269|PubMed:30045870}.	Neurodegeneration, childhood-onset, stress-induced, with variable ataxia and seizures (CONDSIAS) [MIM:618170]: An autosomal recessive neurodegenerative disorder characterized by pediatric onset of progressive brain atrophy, developmental regression, and seizures in association with periods of stress, such as infections. {ECO:0000269|PubMed:30100084, ECO:0000269|PubMed:30401461}. Note=The disease …	112281144	266493536	82642808	1.53806e+08	9.87092e+07	0.641778	185621696	73672112	16602215	91965341	8.59818e+07	0.934938	0.524	0.058
P61160|ARP2_HUMAN	ARP2_HUMAN	Actin-related protein 2	13	52.7461	511.421	17.7361	ACTR2 ARP2	ATP-binding;Acetylation;Actin-binding;Alternative splicing;Cell projection;Cytoplasm;Cytoskeleton;Direct protein sequencing;Nucleotide-binding;Nucleus;Reference proteome	actin cap [GO:0030478]; actin cortical patch [GO:0030479]; actin cytoskeleton [GO:0015629]; Arp2/3 protein complex [GO:0005885]; azurophil granule lumen [GO:0035578]; cell [GO:0005623]; cytoplasm [GO:0005737]; cytosol [GO:0005829]; extracellular exosome [GO:0070062]; extracellular region [GO:0005576]; ficolin-1-rich granule lumen [GO:1904813]; focal adhesion [GO:0005925]; invadopodium [GO:0071437…			ATP-binding component of the Arp2/3 complex, a multiprotein complex that mediates actin polymerization upon stimulation by nucleation-promoting factor (NPF) (PubMed:9000076). The Arp2/3 complex mediates the formation of branched actin networks in the cytoplasm, providing the force for cell motility (PubMed:9000076). Seems to contact the pointed end of the daughter actin filament (PubMed:9000076).…		Cytoplasm, cytoskeleton {ECO:0000269|PubMed:9000076}. Cell projection {ECO:0000269|PubMed:9000076}. Nucleus {ECO:0000269|PubMed:17220302, ECO:0000269|PubMed:29925947}.		5188150784	15798499328	6630106112	9205585408	5.75497e+09	0.625161	8004749824	4136176128	2055355136	4732093696	3.01913e+09	0.638012	0.506	0.0001587
P61158|ARP3_HUMAN	ARP3_HUMAN	Actin-related protein 3	20	50.9153	840.616	15.9398	ACTR3 ARP3	ATP-binding;Acetylation;Actin-binding;Cell projection;Cilium biogenesis/degradation;Cytoplasm;Cytoskeleton;Direct protein sequencing;Nucleotide-binding;Nucleus;Reference proteome	actin cortical patch [GO:0030479]; actin cytoskeleton [GO:0015629]; Arp2/3 protein complex [GO:0005885]; brush border [GO:0005903]; cell [GO:0005623]; cell-cell junction [GO:0005911]; cytoplasm [GO:0005737]; cytosol [GO:0005829]; extracellular exosome [GO:0070062]; focal adhesion [GO:0005925]; lamellipodium [GO:0030027]; membrane [GO:0016020]; nucleus [GO:0005634]; site of double-strand break [GO…			ATP-binding component of the Arp2/3 complex, a multiprotein complex that mediates actin polymerization upon stimulation by nucleation-promoting factor (NPF) (PubMed:9000076). The Arp2/3 complex mediates the formation of branched actin networks in the cytoplasm, providing the force for cell motility (PubMed:9000076). Seems to contact the pointed end of the daughter actin filament (PubMed:9000076).…		Cytoplasm, cytoskeleton {ECO:0000269|PubMed:19109554}. Cell projection {ECO:0000269|PubMed:9230079}. Nucleus {ECO:0000269|PubMed:16767080, ECO:0000269|PubMed:17220302, ECO:0000269|PubMed:29925947}. Note=In pre-apoptotic cells, colocalizes with MEFV in large specks (pyroptosomes) (PubMed:19109554).		13463677952	32068403200	13307914240	1.96133e+10	1.07867e+10	0.549967	17187913728	10459418624	4445498368	10697610240	6.37455e+09	0.595885	0.517	0.0009451
O15144|ARPC2_HUMAN	ARPC2_HUMAN	Actin-related protein 2/3 complex subunit 2	9	41.1377	362.519	16.1316	ARPC2 ARC34 PRO2446	Acetylation;Actin-binding;Cell junction;Cell projection;Cytoplasm;Cytoskeleton;Direct protein sequencing;Nucleus;Reference proteome;Synapse;Synaptosome	actin cytoskeleton [GO:0015629]; Arp2/3 protein complex [GO:0005885]; cytosol [GO:0005829]; endosome [GO:0005768]; extracellular exosome [GO:0070062]; focal adhesion [GO:0005925]; glutamatergic synapse [GO:0098978]; lamellipodium [GO:0030027]; muscle cell projection membrane [GO:0036195]; neuron projection [GO:0043005]; nucleus [GO:0005634]; site of double-strand break [GO:0035861]; actin filamen…			Actin-binding component of the Arp2/3 complex, a multiprotein complex that mediates actin polymerization upon stimulation by nucleation-promoting factor (NPF) (PubMed:9230079). The Arp2/3 complex mediates the formation of branched actin networks in the cytoplasm, providing the force for cell motility (PubMed:9230079). Seems to contact the mother actin filament (PubMed:9230079). In addition to its…		Cytoplasm, cytoskeleton {ECO:0000269|PubMed:9230079}. Cell projection {ECO:0000269|PubMed:9230079}. Cell junction, synapse, synaptosome {ECO:0000250|UniProtKB:Q9CVB6}. Nucleus {ECO:0000269|PubMed:29925947}.		4021385984	11731383296	4776980992	6.84325e+09	4.25007e+09	0.621061	6733279232	3082925056	1585976320	3.80073e+09	2.64766e+09	0.69662	0.537	0.002
O15145|ARPC3_HUMAN	ARPC3_HUMAN	Actin-related protein 2/3 complex subunit 3	7	41.7146	267.259	15.5686	ARPC3 ARC21	Acetylation;Actin-binding;Cell projection;Cytoplasm;Cytoskeleton;Direct protein sequencing;Isopeptide bond;Nucleus;Phosphoprotein;Reference proteome;Ubl conjugation	actin cytoskeleton [GO:0015629]; Arp2/3 protein complex [GO:0005885]; cytosol [GO:0005829]; extracellular exosome [GO:0070062]; filamentous actin [GO:0031941]; focal adhesion [GO:0005925]; growth cone leading edge [GO:0061850]; lamellipodium [GO:0030027]; membrane [GO:0016020]; nucleus [GO:0005634]; site of double-strand break [GO:0035861]; actin binding [GO:0003779]; structural constituent of cy…			Component of the Arp2/3 complex, a multiprotein complex that mediates actin polymerization upon stimulation by nucleation-promoting factor (NPF) (PubMed:9230079). The Arp2/3 complex mediates the formation of branched actin networks in the cytoplasm, providing the force for cell motility (PubMed:9230079). In addition to its role in the cytoplasmic cytoskeleton, the Arp2/3 complex also promotes act…		Cytoplasm, cytoskeleton {ECO:0000269|PubMed:9230079, ECO:0000269|PubMed:9359840}. Cell projection {ECO:0000269|PubMed:9230079, ECO:0000269|PubMed:9359840}. Nucleus {ECO:0000269|PubMed:29925947}.		3124541184	11218985984	4553024512	6298850560	4.32041e+09	0.685904	5938649600	3395097856	1632687744	3655478400	2.16476e+09	0.592195	0.592	0.004
P59998|ARPC4_HUMAN	ARPC4_HUMAN	Actin-related protein 2/3 complex subunit 4	7	49.663	288.457	17.5778	ARPC4 ARC20	Acetylation;Actin-binding;Alternative splicing;Cell projection;Cytoplasm;Cytoskeleton;Direct protein sequencing;Nucleus;Reference proteome	Arp2/3 protein complex [GO:0005885]; cell projection [GO:0042995]; cytosol [GO:0005829]; extracellular exosome [GO:0070062]; nucleus [GO:0005634]; site of double-strand break [GO:0035861]; actin binding [GO:0003779]; enzyme binding [GO:0019899]; structural constituent of cytoskeleton [GO:0005200]; actin filament polymerization [GO:0030041]; actin nucleation [GO:0045010]; Arp2/3 complex-mediated a…			Actin-binding component of the Arp2/3 complex, a multiprotein complex that mediates actin polymerization upon stimulation by nucleation-promoting factor (NPF) (PubMed:9230079). The Arp2/3 complex mediates the formation of branched actin networks in the cytoplasm, providing the force for cell motility (PubMed:9230079). In addition to its role in the cytoplasmic cytoskeleton, the Arp2/3 complex als…		Cytoplasm, cytoskeleton {ECO:0000269|PubMed:9359840}. Cell projection {ECO:0000269|PubMed:9359840}. Nucleus {ECO:0000269|PubMed:29925947}.		2283579136	7749226496	2889511680	4307439104	2.99603e+09	0.695549	4131651072	1858390272	823998400	2.27135e+09	1.69205e+09	0.744956	0.517	0.004
O15511|ARPC5_HUMAN	ARPC5_HUMAN	Actin-related protein 2/3 complex subunit 5	4	66.8565	186	17.3889	ARPC5 ARC16	Acetylation;Actin-binding;Alternative splicing;Cell projection;Cytoplasm;Cytoskeleton;Direct protein sequencing;Nucleus;Reference proteome;Ubl conjugation	actin cytoskeleton [GO:0015629]; Arp2/3 protein complex [GO:0005885]; cytoplasm [GO:0005737]; cytosol [GO:0005829]; endosome [GO:0005768]; extracellular exosome [GO:0070062]; extracellular region [GO:0005576]; ficolin-1-rich granule lumen [GO:1904813]; focal adhesion [GO:0005925]; growth cone [GO:0030426]; lamellipodium [GO:0030027]; nucleus [GO:0005634]; secretory granule lumen [GO:0034774]; sit…			Component of the Arp2/3 complex, a multiprotein complex that mediates actin polymerization upon stimulation by nucleation-promoting factor (NPF) (PubMed:9230079). The Arp2/3 complex mediates the formation of branched actin networks in the cytoplasm, providing the force for cell motility (PubMed:9230079). In addition to its role in the cytoplasmic cytoskeleton, the Arp2/3 complex also promotes act…		Cytoplasm, cytoskeleton {ECO:0000269|PubMed:9230079}. Cell projection {ECO:0000269|PubMed:9230079}. Nucleus {ECO:0000269|PubMed:29925947}.		1663840128	2260836608	958405696	1627694144	6.51967e+08	0.400547	1361426816	986509248	509702112	9.52546e+08	4.26877e+08	0.448143	0.512	0.054
P15291|B4GT1_HUMAN,P15291-2|B4GT1_HUMAN	B4GT1_HUMAN	Beta-1,4-galactosyltransferase 1	2	40.9633	115.125	15.6667	B4GALT1 GGTB2	Alternative initiation;Cell membrane;Cell projection;Congenital disorder of glycosylation;Direct protein sequencing;Disulfide bond;Glycoprotein;Glycosyltransferase;Golgi apparatus;Manganese;Membrane;Metal-binding;Polymorphism;Reference proteome;Secreted;Signal-anchor;Transferase;Transmembrane;Transmembrane helix	azurophil granule membrane [GO:0035577]; basolateral plasma membrane [GO:0016323]; brush border membrane [GO:0031526]; desmosome [GO:0030057]; external side of plasma membrane [GO:0009897]; extracellular exosome [GO:0070062]; extracellular space [GO:0005615]; filopodium [GO:0030175]; Golgi apparatus [GO:0005794]; Golgi cisterna membrane [GO:0032580]; Golgi membrane [GO:0000139]; Golgi trans ciste…	Reaction=D-glucose + UDP-alpha-D-galactose = H(+) + lactose + UDP; Xref=Rhea:RHEA:12404, ChEBI:CHEBI:4167, ChEBI:CHEBI:15378, ChEBI:CHEBI:17716, ChEBI:CHEBI:58223, ChEBI:CHEBI:66914; EC=2.4.1.22; Reaction=an N-acetyl-beta-D-glucosaminyl derivative + UDP-alpha-D-galactose = a beta-D-galactosyl-(1->4)-N-acetyl-beta-D-glucosaminyl derivative + H(+) + UDP; Xref=Rhea:RHEA:22932, ChEBI:CHEBI:15378, ChE…	PATHWAY: Protein modification; protein glycosylation.	The Golgi complex form catalyzes the production of lactose in the lactating mammary gland and could also be responsible for the synthesis of complex-type N-linked oligosaccharides in many glycoproteins as well as the carbohydrate moieties of glycolipids.; The cell surface form functions as a recognition molecule during a variety of cell to cell and cell to matrix interactions, as those occurring …	Ubiquitously expressed, but at very low levels in fetal and adult brain.	[Isoform Long]: Golgi apparatus, Golgi stack membrane {ECO:0000269|PubMed:1714903, ECO:0000269|PubMed:20378551}; Single-pass type II membrane protein. Cell membrane {ECO:0000269|PubMed:1714903}; Single-pass type II membrane protein. Cell surface {ECO:0000269|PubMed:1714903}. Cell projection, filopodium {ECO:0000250|UniProtKB:P15535}. Note=Found in trans cisternae of Golgi but is mainly localized …	Congenital disorder of glycosylation 2D (CDG2D) [MIM:607091]: A multisystem disorder caused by a defect in glycoprotein biosynthesis and characterized by under-glycosylated serum glycoproteins. Congenital disorders of glycosylation result in a wide variety of clinical features, such as defects in the nervous system development, psychomotor retardation, dysmorphic features, hypotonia, coagulation …	16402661	54832112	20017676	30417483	2.12208e+07	0.697652	101514104	93756200	8647751	67972685	5.15231e+07	0.757997	2.188	0.09
Q9NYF8|BCLF1_HUMAN,Q9NYF8-2|BCLF1_HUMAN,Q9NYF8-3|BCLF1_HUMAN	BCLF1_HUMAN	Bcl-2-associated transcription factor 1	2	16.1614	51.6	15.9286	BCLAF1 BTF KIAA0164	Acetylation;Alternative splicing;Citrullination;Cytoplasm;DNA-binding;Direct protein sequencing;Isopeptide bond;Methylation;Nucleus;Phosphoprotein;Polymorphism;Reference proteome;Repressor;Transcription;Transcription regulation;Ubl conjugation	cytoplasm [GO:0005737]; nuclear speck [GO:0016607]; nucleoplasm [GO:0005654]; nucleus [GO:0005634]; DNA binding [GO:0003677]; RNA binding [GO:0003723]; apoptotic process [GO:0006915]; cellular response to leukemia inhibitory factor [GO:1990830]; negative regulation of transcription, DNA-templated [GO:0045892]; positive regulation of apoptotic process [GO:0043065]; positive regulation of DNA-templ…			Death-promoting transcriptional repressor. May be involved in cyclin-D1/CCND1 mRNA stability through the SNARP complex which associates with both the 3'end of the CCND1 gene and its mRNA. {ECO:0000269|PubMed:18794151}.	Ubiquitous.	Cytoplasm. Nucleus. Nucleus speckle {ECO:0000269|PubMed:24100041}. Nucleus, nucleoplasm {ECO:0000269|PubMed:24100041}.		22781248	58725080	24781720	3.54293e+07	2.01995e+07	0.570134	39066656	17137206	6528904	20910922	1.65939e+07	0.793551	0.545	0.052
Q15582|BGH3_HUMAN	BGH3_HUMAN	Transforming growth factor-beta-induced protein ig-h3	7	43.9133	214.222	17.037	TGFBI BIGH3	Amyloid;Amyloidosis;Cell adhesion;Corneal dystrophy;Direct protein sequencing;Disease mutation;Disulfide bond;Extracellular matrix;Gamma-carboxyglutamic acid;Phosphoprotein;Polymorphism;Reference proteome;Repeat;Secreted;Sensory transduction;Signal;Vision	basement membrane [GO:0005604]; collagen-containing extracellular matrix [GO:0062023]; extracellular exosome [GO:0070062]; extracellular matrix [GO:0031012]; extracellular region [GO:0005576]; extracellular space [GO:0005615]; plasma membrane [GO:0005886]; trans-Golgi network [GO:0005802]; cell adhesion molecule binding [GO:0050839]; collagen binding [GO:0005518]; extracellular matrix binding [GO…			Plays a role in cell adhesion (PubMed:8024701). May play a role in cell-collagen interactions (By similarity). {ECO:0000250|UniProtKB:O11780, ECO:0000269|PubMed:8024701}.	Highly expressed in the corneal epithelium (PubMed:27609313, PubMed:8077289). Expressed in heart, placenta, lung, liver, skeletal muscle, kidney and pancreas (PubMed:8077289). {ECO:0000269|PubMed:27609313, ECO:0000269|PubMed:8077289}.	Secreted {ECO:0000269|PubMed:18450759, ECO:0000269|PubMed:26273833, ECO:0000269|PubMed:8024701}. Secreted, extracellular space, extracellular matrix {ECO:0000269|PubMed:8077289}. Note=May be associated both with microfibrils and with the cell surface (PubMed:8077289). {ECO:0000269|PubMed:8077289}.	Corneal dystrophy, epithelial basement membrane (EBMD) [MIM:121820]: A bilateral anterior corneal dystrophy characterized by grayish epithelial fingerprint lines, geographic map-like lines, and dots (or microcysts) on slit-lamp examination. Pathologic studies show abnormal, redundant basement membrane and intraepithelial lacunae filled with cellular debris. {ECO:0000269|PubMed:16652336}. Note=The…	352988192	1156352768	572108928	6.93817e+08	4.15281e+08	0.598546	777691840	728157952	163469344	556439712	3.41222e+08	0.613224	0.808	0.312
P53004|BIEA_HUMAN	BIEA_HUMAN	Biliverdin reductase A	2	43.5071	55.2857	15	BLVRA BLVR BVR	Acetylation;Cytoplasm;Direct protein sequencing;Metal-binding;NAD;NADP;Oxidoreductase;Phosphoprotein;Polymorphism;Reference proteome;Zinc	cytosol [GO:0005829]; extracellular exosome [GO:0070062]; biliverdin reductase activity [GO:0004074]; zinc ion binding [GO:0008270]; heme catabolic process [GO:0042167]; oxidation-reduction process [GO:0055114]	Reaction=bilirubin IXalpha + NAD(+) = biliverdin IXalpha + H(+) + NADH; Xref=Rhea:RHEA:15797, ChEBI:CHEBI:15378, ChEBI:CHEBI:57540, ChEBI:CHEBI:57945, ChEBI:CHEBI:57977, ChEBI:CHEBI:57991; EC=1.3.1.24; Reaction=bilirubin IXalpha + NADP(+) = biliverdin IXalpha + H(+) + NADPH; Xref=Rhea:RHEA:15793, ChEBI:CHEBI:15378, ChEBI:CHEBI:57783, ChEBI:CHEBI:57977, ChEBI:CHEBI:57991, ChEBI:CHEBI:58349; EC=1.3…	PATHWAY: Porphyrin-containing compound metabolism; protoheme degradation.	Reduces the gamma-methene bridge of the open tetrapyrrole, biliverdin IX alpha, to bilirubin with the concomitant oxidation of a NADH or NADPH cofactor.	Liver.	Cytoplasm.	Hyperbiliverdinemia (HBLVD) [MIM:614156]: A condition characterized by a green discoloration of the skin, urine, serum, and other bodily fluids. It is due to increased biliverdin resulting from inefficient conversion to bilirubin. Affected individuals appear to have symptoms only in the context of obstructive cholestasis and/or liver failure. In some cases, green jaundice can resolve after resolu…	33807984	277113184	89489168	133470112	1.27476e+08	0.955089	252193184	131480592	50392044	1.44689e+08	1.01547e+08	0.70183	1.205	0.571
Q9UBW5|BIN2_HUMAN,Q9UBW5-3|BIN2_HUMAN	BIN2_HUMAN	Bridging integrator 2	4	45.8733	95.7778	15.625	BIN2 BRAP1	Alternative splicing;Cell junction;Cell membrane;Cell projection;Coiled coil;Cytoplasm;Membrane;Phosphoprotein;Polymorphism;Reference proteome	cell cortex [GO:0005938]; cell junction [GO:0030054]; cell projection [GO:0042995]; extracellular region [GO:0005576]; ficolin-1-rich granule lumen [GO:1904813]; phagocytic cup [GO:0001891]; plasma membrane [GO:0005886]; podosome [GO:0002102]; secretory granule lumen [GO:0034774]; phospholipid binding [GO:0005543]; cell chemotaxis [GO:0060326]; neutrophil degranulation [GO:0043312]; phagocytosis,…			Promotes cell motility and migration, probably via its interaction with the cell membrane and with podosome proteins that mediate interaction with the cytoskeleton. Modulates membrane curvature and mediates membrane tubulation. Plays a role in podosome formation. Inhibits phagocytosis. {ECO:0000269|PubMed:23285027}.	Detected in natural killer cells (at protein level). Highest level expression seen in spleen and peripheral blood leukocytes and is also expressed at high levels in thymus, colon and placenta, suggesting preferential expression in hematopoietic tissues. {ECO:0000269|PubMed:10903846, ECO:0000269|PubMed:23285027}.	Cytoplasm {ECO:0000269|PubMed:23285027}. Cell projection, podosome membrane {ECO:0000269|PubMed:23285027}; Peripheral membrane protein {ECO:0000269|PubMed:23285027}; Cytoplasmic side {ECO:0000269|PubMed:23285027}. Cytoplasm, cell cortex {ECO:0000269|PubMed:23285027}. Cell projection, phagocytic cup {ECO:0000269|PubMed:23285027}. Note=Associates with membranes enriched in phosphoinositides. Detect…		77541456	578647296	213707440	2.89965e+08	2.5911e+08	0.893591	330998624	220157904	56944776	2.027e+08	1.37858e+08	0.680109	0.768	0.402
P11021|BIP_HUMAN	BIP_HUMAN	Endoplasmic reticulum chaperone BiP	13	46.5071	534.183	16.925	HSPA5 GRP78	ATP-binding;Acetylation;Chaperone;Cytoplasm;Direct protein sequencing;Endoplasmic reticulum;Hydrolase;Isopeptide bond;Methylation;Nitration;Nucleotide-binding;Phosphoprotein;Polymorphism;Reference proteome;Signal;Ubl conjugation	cell surface [GO:0009986]; cytoplasm [GO:0005737]; cytosol [GO:0005829]; endoplasmic reticulum [GO:0005783]; endoplasmic reticulum chaperone complex [GO:0034663]; endoplasmic reticulum lumen [GO:0005788]; endoplasmic reticulum membrane [GO:0005789]; endoplasmic reticulum-Golgi intermediate compartment [GO:0005793]; extracellular exosome [GO:0070062]; focal adhesion [GO:0005925]; integral componen…	Reaction=ATP + H2O = ADP + H(+) + phosphate; Xref=Rhea:RHEA:13065, ChEBI:CHEBI:15377, ChEBI:CHEBI:15378, ChEBI:CHEBI:30616, ChEBI:CHEBI:43474, ChEBI:CHEBI:456216; EC=3.6.4.10; Evidence={ECO:0000269|PubMed:26655470};		Endoplasmic reticulum chaperone that plays a key role in protein folding and quality control in the endoplasmic reticulum lumen (PubMed:2294010, PubMed:23769672, PubMed:23990668, PubMed:28332555). Involved in the correct folding of proteins and degradation of misfolded proteins via its interaction with DNAJC10/ERdj5, probably to facilitate the release of DNAJC10/ERdj5 from its substrate (By simil…		Endoplasmic reticulum lumen {ECO:0000269|PubMed:21080038, ECO:0000269|PubMed:21289099, ECO:0000269|PubMed:23990668, ECO:0000269|PubMed:29497057}. Melanosome {ECO:0000269|PubMed:12643545}. Cytoplasm {ECO:0000250|UniProtKB:P20029}. Note=Identified by mass spectrometry in melanosome fractions from stage I to stage IV. {ECO:0000269|PubMed:12643545}.	Note=Autoantigen in rheumatoid arthritis. {ECO:0000269|PubMed:11160188}.	1747720064	2990652160	2522461440	2420277888	6.27735e+08	0.259365	5302542848	1504725760	1057350656	2.62154e+09	2.33257e+09	0.88977	0.938	0.805
O95861-2|BPNT1_HUMAN,O95861|BPNT1_HUMAN,O95861-4|BPNT1_HUMAN	BPNT1_HUMAN	3'(2'),5'-bisphosphate nucleotidase 1	2	39.7743	78	15.4286	BPNT1	Acetylation;Alternative splicing;Hydrolase;Lithium;Magnesium;Metal-binding;Phosphoprotein;Reference proteome	cytosol [GO:0005829]; 3'(2'),5'-bisphosphate nucleotidase activity [GO:0008441]; metal ion binding [GO:0046872]; 3'-phosphoadenosine 5'-phosphosulfate metabolic process [GO:0050427]; nervous system development [GO:0007399]; nucleobase-containing compound metabolic process [GO:0006139]; phosphatidylinositol phosphorylation [GO:0046854]	Reaction=adenosine 3',5'-bisphosphate + H2O = AMP + phosphate; Xref=Rhea:RHEA:10040, ChEBI:CHEBI:15377, ChEBI:CHEBI:43474, ChEBI:CHEBI:58343, ChEBI:CHEBI:456215; EC=3.1.3.7;		Converts adenosine 3'-phosphate 5'-phosphosulfate (PAPS) to adenosine 5'-phosphosulfate (APS) and 3'(2')-phosphoadenosine 5'- phosphate (PAP) to AMP. Has 1000-fold lower activity towards inositol 1,4-bisphosphate (Ins(1,4)P2) and inositol 1,3,4-trisphosphate (Ins(1,3,4)P3), but does not hydrolyze Ins(1)P, Ins(3,4)P2, Ins(1,3,4,5)P4 or InsP6. {ECO:0000269|PubMed:10224133}.	Highly expressed in kidney, liver, pancreas and heart. Detected at lower levels in brain, placenta, lung and skeletal muscle. {ECO:0000269|PubMed:10224133}.			125883920	528056544	146317936	266752800	2.26526e+08	0.849199	263218144	113173032	110391768	1.62261e+08	8.74425e+07	0.538901	0.658	0.118
Q10589|BST2_HUMAN,Q10589-2|BST2_HUMAN	BST2_HUMAN	Bone marrow stromal antigen 2	2	47.908	63.8	17.8	BST2	Alternative initiation;Antiviral defense;B-cell activation;Cell membrane;Coiled coil;Cytoplasm;Disulfide bond;Endosome;GPI-anchor;Glycoprotein;Golgi apparatus;Immunity;Innate immunity;Isopeptide bond;Lipoprotein;Membrane;Polymorphism;Reference proteome;Signal-anchor;Transmembrane;Transmembrane helix;Ubl conjugation	anchored component of membrane [GO:0031225]; apical plasma membrane [GO:0016324]; azurophil granule membrane [GO:0035577]; cell surface [GO:0009986]; cytosol [GO:0005829]; extracellular exosome [GO:0070062]; Golgi apparatus [GO:0005794]; integral component of membrane [GO:0016021]; membrane [GO:0016020]; membrane raft [GO:0045121]; multivesicular body [GO:0005771]; plasma membrane [GO:0005886]; i…			IFN-induced antiviral host restriction factor which efficiently blocks the release of diverse mammalian enveloped viruses by directly tethering nascent virions to the membranes of infected cells. Acts as a direct physical tether, holding virions to the cell membrane and linking virions to each other. The tethered virions can be internalized by endocytosis and subsequently degraded or they can rem…	Predominantly expressed in liver, lung, heart and placenta. Lower levels in pancreas, kidney, skeletal muscle and brain. Overexpressed in multiple myeloma cells. Highly expressed during B-cell development, from pro-B precursors to plasma cells. Highly expressed on T-cells, monocytes, NK cells and dendritic cells (at protein level). {ECO:0000269|PubMed:10329429, ECO:0000269|PubMed:16157322}.	Golgi apparatus, trans-Golgi network. Cell membrane {ECO:0000269|PubMed:26172439}; Single-pass type II membrane protein. Cell membrane {ECO:0000269|PubMed:19879838, ECO:0000269|PubMed:26172439}; Lipid-anchor, GPI-anchor {ECO:0000269|PubMed:19879838, ECO:0000305|PubMed:26172439}. Late endosome {ECO:0000269|PubMed:20419159}. Membrane raft. Cytoplasm. Apical cell membrane {ECO:0000250}. Note=Shuttle…		14396564	31858748	25988220	2.40812e+07	8.88592e+06	0.368999	180587760	31949684	4.65743e+06	7.23983e+07	9.46834e+07	1.30781	2.456	0.23
O43684|BUB3_HUMAN,O43684-2|BUB3_HUMAN	BUB3_HUMAN	Mitotic checkpoint protein BUB3	8	49.8976	249.235	16.3529	BUB3	ADP-ribosylation;Acetylation;Alternative splicing;Cell cycle;Cell division;Centromere;Chromosome;Chromosome partition;Isopeptide bond;Kinetochore;Meiosis;Mitosis;Nucleus;Phosphoprotein;Reference proteome;Repeat;Ubl conjugation;WD repeat	bub1-bub3 complex [GO:1990298]; condensed chromosome kinetochore [GO:0000777]; cytosol [GO:0005829]; kinetochore [GO:0000776]; mitotic checkpoint complex [GO:0033597]; nucleoplasm [GO:0005654]; ubiquitin binding [GO:0043130]; anaphase-promoting complex-dependent catabolic process [GO:0031145]; attachment of spindle microtubules to kinetochore [GO:0008608]; cell division [GO:0051301]; meiotic cell…			Has a dual function in spindle-assembly checkpoint signaling and in promoting the establishment of correct kinetochore-microtubule (K-MT) attachments. Promotes the formation of stable end-on bipolar attachments. Necessary for kinetochore localization of BUB1. Regulates chromosome segregation during oocyte meiosis. The BUB1/BUB3 complex plays a role in the inhibition of anaphase-promoting complex …		Nucleus. Chromosome, centromere, kinetochore {ECO:0000250}. Note=Starts to localize at kinetochores in prometaphase I (Pro-MI) stage and maintains the localization until the metaphase I-anaphase I (MI-AI) transition. {ECO:0000250}.		523836832	1935054080	558859392	1005916768	8.04847e+08	0.800113	839346624	429927488	155732400	4.75002e+08	3.44029e+08	0.724268	0.47	0.007
P11586|C1TC_HUMAN	C1TC_HUMAN	C-1-tetrahydrofolate synthase, cytoplasmic	2	22.2544	54.2308	17.0769	MTHFD1 MTHFC MTHFD	ATP-binding;Acetylation;Amino-acid biosynthesis;Cytoplasm;Direct protein sequencing;Disease mutation;Histidine biosynthesis;Hydrolase;Ligase;Methionine biosynthesis;Multifunctional enzyme;NADP;Nucleotide-binding;One-carbon metabolism;Oxidoreductase;Phosphoprotein;Polymorphism;Purine biosynthesis;Reference proteome	cytoplasm [GO:0005737]; cytosol [GO:0005829]; extracellular exosome [GO:0070062]; membrane [GO:0016020]; mitochondrion [GO:0005739]; ATP binding [GO:0005524]; formate-tetrahydrofolate ligase activity [GO:0004329]; methenyltetrahydrofolate cyclohydrolase activity [GO:0004477]; methylenetetrahydrofolate dehydrogenase (NAD+) activity [GO:0004487]; methylenetetrahydrofolate dehydrogenase (NADP+) acti…	Reaction=(6R)-5,10-methylene-5,6,7,8-tetrahydrofolate + NADP(+) = 5,10-methenyltetrahydrofolate + NADPH; Xref=Rhea:RHEA:22812, ChEBI:CHEBI:15636, ChEBI:CHEBI:57455, ChEBI:CHEBI:57783, ChEBI:CHEBI:58349; EC=1.5.1.5; Reaction=5,10-methenyltetrahydrofolate + H2O = (6S)-10-formyltetrahydrofolate + H(+); Xref=Rhea:RHEA:23700, ChEBI:CHEBI:15377, ChEBI:CHEBI:15378, ChEBI:CHEBI:57454, ChEBI:CHEBI:57455; …	PATHWAY: One-carbon metabolism; tetrahydrofolate interconversion.		Ubiquitous.	Cytoplasm.	Neural tube defects, folate-sensitive (NTDFS) [MIM:601634]: The most common NTDs are open spina bifida (myelomeningocele) and anencephaly. {ECO:0000269|PubMed:12384833, ECO:0000269|PubMed:16552426, ECO:0000269|PubMed:9611072}. Note=Disease susceptibility is associated with variations affecting the gene represented in this entry.; Colorectal cancer (CRC) [MIM:114500]: A complex disease characteriz…	41607692	116686160	59756472	7.26834e+07	3.9173e+07	0.538954	157331104	57864836	25734036	80309992	6.86097e+07	0.85431	1.029	0.922
Q9BRK5|CAB45_HUMAN,Q9BRK5-6|CAB45_HUMAN,Q9BRK5-3|CAB45_HUMAN,Q9BRK5-4|CAB45_HUMAN	CAB45_HUMAN	45 kDa calcium-binding protein	3	30.8485	64.0769	15.1538	SDF4 CAB45 PSEC0034	Alternative splicing;Calcium;Cell membrane;Cell projection;Cytoplasm;Exocytosis;Glycoprotein;Golgi apparatus;Membrane;Metal-binding;Phosphoprotein;Polymorphism;Reference proteome;Repeat;Signal	bleb [GO:0032059]; cytoplasm [GO:0005737]; endoplasmic reticulum [GO:0005783]; extracellular exosome [GO:0070062]; Golgi apparatus [GO:0005794]; Golgi lumen [GO:0005796]; late endosome [GO:0005770]; membrane [GO:0016020]; plasma membrane [GO:0005886]; calcium ion binding [GO:0005509]; identical protein binding [GO:0042802]; calcium-ion regulated exocytosis [GO:0017156]; cerebellum development [GO…			May regulate calcium-dependent activities in the endoplasmic reticulum lumen or post-ER compartment. {ECO:0000250}.; Isoform 5 may be involved in the exocytosis of zymogens by pancreatic acini.	Ubiquitous. Isoform 5 is expressed in pancreas. {ECO:0000269|PubMed:17442889}.	[Isoform 1]: Golgi apparatus lumen {ECO:0000250|UniProtKB:Q61112}.; [Isoform 5]: Cytoplasm {ECO:0000269|PubMed:17442889}. Cell membrane {ECO:0000269|PubMed:17442889}. Cell projection, bleb. Note=Isoform 5 colocalizes with STX3 and STXBP1 isoform 2 at the plasma membrane and cell surface blebs. {ECO:0000269|PubMed:17442889}.		30288084	70620032	46127648	4.90119e+07	2.03201e+07	0.414595	595313088	347232768	106058544	349534800	2.44635e+08	0.699889	6.606	5.235e-05
P27797|CALR_HUMAN	CALR_HUMAN	Calreticulin	6	37.386	196.452	15.0976	CALR CRTC	Acetylation;Calcium;Chaperone;Cytoplasm;Direct protein sequencing;Disulfide bond;Endoplasmic reticulum;Extracellular matrix;Glycoprotein;Lectin;Metal-binding;Reference proteome;Repeat;Sarcoplasmic reticulum;Secreted;Signal;Zinc	acrosomal vesicle [GO:0001669]; cell [GO:0005623]; cell surface [GO:0009986]; collagen-containing extracellular matrix [GO:0062023]; cytoplasm [GO:0005737]; cytosol [GO:0005829]; endocytic vesicle lumen [GO:0071682]; endoplasmic reticulum [GO:0005783]; endoplasmic reticulum lumen [GO:0005788]; endoplasmic reticulum membrane [GO:0005789]; endoplasmic reticulum quality control compartment [GO:00443…			Calcium-binding chaperone that promotes folding, oligomeric assembly and quality control in the endoplasmic reticulum (ER) via the calreticulin/calnexin cycle. This lectin interacts transiently with almost all of the monoglucosylated glycoproteins that are synthesized in the ER. Interacts with the DNA-binding domain of NR3C1 and mediates its nuclear export. Involved in maternal gene expression re…		Endoplasmic reticulum lumen {ECO:0000269|PubMed:10358038, ECO:0000269|PubMed:11149926}. Cytoplasm, cytosol {ECO:0000269|PubMed:11149926}. Secreted, extracellular space, extracellular matrix {ECO:0000305}. Cell surface {ECO:0000269|PubMed:10358038}. Sarcoplasmic reticulum lumen {ECO:0000250|UniProtKB:P28491}. Note=Also found in cell surface (T cells), cytosol and extracellular matrix (PubMed:10358…	Note=CARL somatic mutations are frequently found in myeloproliferative neoplasms lacking JAK2 or MPL mutations. Myeloproliferative neoplasms are chronic myeloid cancers characterized by overproduction of mature blood cells, and may evolve into acute myeloid leukemia. In addition to chronic myeloid leukemia with the BCR-ABL fusion gene, the three most common myeloproliferative neoplasms are essent…	877989440	1285216512	1391307648	1.18484e+09	2.70981e+08	0.228707	3438121472	656663808	313251872	1.46935e+09	1.71363e+09	1.16626	0.992	0.983
P07384|CAN1_HUMAN	CAN1_HUMAN	Calpain-1 catalytic subunit	6	29.142	117.56	15.16	CAPN1 CANPL1 PIG30	Acetylation;Autocatalytic cleavage;Calcium;Cell membrane;Cytoplasm;Disease mutation;Hereditary spastic paraplegia;Hydrolase;Membrane;Metal-binding;Neurodegeneration;Phosphoprotein;Polymorphism;Protease;Reference proteome;Repeat;Thiol protease	cytoplasm [GO:0005737]; cytosol [GO:0005829]; extracellular exosome [GO:0070062]; extracellular region [GO:0005576]; ficolin-1-rich granule lumen [GO:1904813]; focal adhesion [GO:0005925]; lysosome [GO:0005764]; membrane [GO:0016020]; mitochondrion [GO:0005739]; plasma membrane [GO:0005886]; calcium ion binding [GO:0005509]; calcium-dependent cysteine-type endopeptidase activity [GO:0004198]; cor…	Reaction=Broad endopeptidase specificity.; EC=3.4.22.52; Evidence={ECO:0000269|PubMed:16411745, ECO:0000269|PubMed:21531719};		Calcium-regulated non-lysosomal thiol-protease which catalyzes limited proteolysis of substrates involved in cytoskeletal remodeling and signal transduction. {ECO:0000269|PubMed:21531719, ECO:0000269|PubMed:2400579}.	Ubiquitous. {ECO:0000269|PubMed:2400579, ECO:0000269|PubMed:3017764, ECO:0000269|PubMed:8769305, ECO:0000269|PubMed:8954105, ECO:0000269|PubMed:9271093}.	Cytoplasm {ECO:0000269|PubMed:21531719, ECO:0000269|PubMed:8769305}. Cell membrane {ECO:0000269|PubMed:8769305}. Note=Translocates to the plasma membrane upon Ca(2+) binding. In granular keratinocytes and in lower corneocytes, colocalizes with FLG and FLG2 (PubMed:21531719). {ECO:0000269|PubMed:21531719}.	Spastic paraplegia 76, autosomal recessive (SPG76) [MIM:616907]: A form of spastic paraplegia, a neurodegenerative disorder characterized by a slow, gradual, progressive weakness and spasticity of the lower limbs. Rate of progression and the severity of symptoms are quite variable. Initial symptoms may include difficulty with balance, weakness and stiffness in the legs, muscle spasms, and draggin…	464363168	1340248576	531462208	7.78691e+08	4.87479e+08	0.626023	754765696	324447008	148357360	4.0919e+08	3.1196e+08	0.762383	0.5	0.002
P17655|CAN2_HUMAN,P17655-2|CAN2_HUMAN	CAN2_HUMAN	Calpain-2 catalytic subunit	2	24.6027	48.8889	15.7273	CAPN2 CANPL2	Acetylation;Alternative splicing;Calcium;Cell membrane;Cytoplasm;Direct protein sequencing;Hydrolase;Membrane;Metal-binding;Polymorphism;Protease;Reference proteome;Repeat;Thiol protease	chromatin [GO:0000785]; cortical actin cytoskeleton [GO:0030864]; cytoplasm [GO:0005737]; cytosol [GO:0005829]; dendrite [GO:0030425]; endoplasmic reticulum [GO:0005783]; external side of plasma membrane [GO:0009897]; extracellular exosome [GO:0070062]; focal adhesion [GO:0005925]; Golgi apparatus [GO:0005794]; lysosome [GO:0005764]; membrane raft [GO:0045121]; mitochondrial intermembrane space […	Reaction=Broad endopeptidase specificity.; EC=3.4.22.53;		Calcium-regulated non-lysosomal thiol-protease which catalyzes limited proteolysis of substrates involved in cytoskeletal remodeling and signal transduction. Proteolytically cleaves MYOC at 'Arg-226' (PubMed:17650508). Proteolytically cleaves CPEB3 following neuronal stimulation which abolishes CPEB3 translational repressor activity, leading to translation of CPEB3 target mRNAs (By similarity). {…	Ubiquitous.	Cytoplasm. Cell membrane. Note=Translocates to the plasma membrane upon Ca(2+) binding.		14305290	83755072	57293464	5.17846e+07	3.50511e+07	0.676863	87780912	49311528	21167530	5.27533e+07	3.34398e+07	0.63389	1.086	0.765
Q86VP6|CAND1_HUMAN	CAND1_HUMAN	Cullin-associated NEDD8-dissociated protein 1	10	45.4271	372.518	15.5417	CAND1 KIAA0829 TIP120 TIP120A	Acetylation;Alternative splicing;Cytoplasm;Direct protein sequencing;Nucleus;Phosphoprotein;Polymorphism;Reference proteome;Repeat;Ubl conjugation pathway	cell [GO:0005623]; cullin-RING ubiquitin ligase complex [GO:0031461]; cytoplasm [GO:0005737]; cytosol [GO:0005829]; extracellular exosome [GO:0070062]; extracellular region [GO:0005576]; ficolin-1-rich granule lumen [GO:1904813]; Golgi apparatus [GO:0005794]; membrane [GO:0016020]; nucleoplasm [GO:0005654]; nucleus [GO:0005634]; secretory granule lumen [GO:0034774]; ubiquitin ligase complex [GO:0…			Key assembly factor of SCF (SKP1-CUL1-F-box protein) E3 ubiquitin ligase complexes that promotes the exchange of the substrate-recognition F-box subunit in SCF complexes, thereby playing a key role in the cellular repertoire of SCF complexes. Acts as a F-box protein exchange factor. The exchange activity of CAND1 is coupled with cycles of neddylation conjugation: in the deneddylated state, cullin…		Cytoplasm {ECO:0000269|PubMed:21249194}. Nucleus {ECO:0000269|PubMed:21249194}. Note=Predominantly cytoplasmic.		1137924864	2861191424	1222487552	1.74053e+09	9.71438e+08	0.558126	2295026944	601631552	216481104	1037713200	1.10576e+09	1.06558	0.521	0.025
Q01518|CAP1_HUMAN	CAP1_HUMAN	Adenylyl cyclase-associated protein 1	24	50.8975	1138.06	16.8218	CAP1 CAP	Acetylation;Actin-binding;Alternative splicing;Cell membrane;Direct protein sequencing;Isopeptide bond;Membrane;Methylation;Phosphoprotein;Polymorphism;Reference proteome;Ubl conjugation	azurophil granule lumen [GO:0035578]; cortical actin cytoskeleton [GO:0030864]; extracellular exosome [GO:0070062]; extracellular region [GO:0005576]; focal adhesion [GO:0005925]; plasma membrane [GO:0005886]; actin binding [GO:0003779]; adenylate cyclase binding [GO:0008179]; actin polymerization or depolymerization [GO:0008154]; activation of adenylate cyclase activity [GO:0007190]; ameboidal-t…			Directly regulates filament dynamics and has been implicated in a number of complex developmental and morphological processes, including mRNA localization and the establishment of cell polarity.		Cell membrane {ECO:0000250}; Peripheral membrane protein {ECO:0000250}.		13953091584	38379331584	15905378304	22745933824	1.35741e+10	0.596769	19768631296	12866692096	5968564736	1.2868e+10	6.90003e+09	0.536218	0.558	0.0005615
P40121|CAPG_HUMAN	CAPG_HUMAN	Macrophage-capping protein	14	56.5858	651.449	16.8837	CAPG AFCP MCP	Acetylation;Actin capping;Actin-binding;Alternative splicing;Cell projection;Cytoplasm;Direct protein sequencing;Nucleus;Phosphoprotein;Polymorphism;Reference proteome;Repeat	centriole [GO:0005814]; cytoplasm [GO:0005737]; extracellular exosome [GO:0070062]; F-actin capping protein complex [GO:0008290]; Flemming body [GO:0090543]; lamellipodium [GO:0030027]; melanosome [GO:0042470]; mitotic spindle [GO:0072686]; nucleolus [GO:0005730]; nucleoplasm [GO:0005654]; nucleus [GO:0005634]; ruffle [GO:0001726]; actin filament binding [GO:0051015]; cadherin binding [GO:0045296…			Calcium-sensitive protein which reversibly blocks the barbed ends of actin filaments but does not sever preformed actin filaments. May play an important role in macrophage function. May play a role in regulating cytoplasmic and/or nuclear structures through potential interactions with actin. May bind DNA.	Macrophages and macrophage-like cells.	Nucleus {ECO:0000269|PubMed:17081065, ECO:0000269|PubMed:18266911}. Cytoplasm {ECO:0000269|PubMed:17081065}. Melanosome {ECO:0000269|PubMed:17081065}. Cell projection, lamellipodium {ECO:0000250|UniProtKB:P24452}. Cell projection, ruffle {ECO:0000250|UniProtKB:P24452}. Note=In macrophages, may be predominantly cytoplasmic. Nuclear localization was observed in fibroblasts. In macrophages, present …		8662749184	14421926912	10035105792	11039927296	3.0082e+09	0.272484	8158552064	5797653504	3556675840	5837627136	2.3012e+09	0.394201	0.496	6.936e-05
P47756-2|CAPZB_HUMAN	CAPZB_HUMAN	Isoform 2 of F-actin-capping protein subunit beta	15	51.761	507.78	17.4054	CAPZB	Acetylation;Actin capping;Actin-binding;Alternative splicing;Cytoplasm;Cytoskeleton;Direct protein sequencing;Phosphoprotein;Reference proteome	actin cytoskeleton [GO:0015629]; cytoskeleton [GO:0005856]; cytosol [GO:0005829]; extracellular exosome [GO:0070062]; F-actin capping protein complex [GO:0008290]; sarcomere [GO:0030017]; WASH complex [GO:0071203]; actin binding [GO:0003779]; actin filament binding [GO:0051015]; cadherin binding [GO:0045296]; actin cytoskeleton organization [GO:0030036]; antigen processing and presentation of exo…			F-actin-capping proteins bind in a Ca(2+)-independent manner to the fast growing ends of actin filaments (barbed end) thereby blocking the exchange of subunits at these ends. Unlike other capping proteins (such as gelsolin and severin), these proteins do not sever actin filaments. Plays a role in the regulation of cell morphology and cytoskeletal organization. {ECO:0000269|PubMed:21834987}.		Cytoplasm, cytoskeleton {ECO:0000250}. Cytoplasm, myofibril, sarcomere {ECO:0000250}.		5419630592	17325670400	6543656448	9.76299e+09	6.57355e+09	0.673313	7497031680	4598370816	2062756608	4719386368	2.71916e+09	0.576168	0.485	0.0002172
P04040|CATA_HUMAN	CATA_HUMAN	Catalase	15	43.9663	528.273	16.3158	CAT	Acetylation;Direct protein sequencing;Heme;Hydrogen peroxide;Iron;Metal-binding;Mitogen;NADP;Oxidoreductase;Peroxidase;Peroxisome;Phosphoprotein;Reference proteome	cytoplasm [GO:0005737]; cytosol [GO:0005829]; endoplasmic reticulum [GO:0005783]; extracellular exosome [GO:0070062]; extracellular region [GO:0005576]; ficolin-1-rich granule lumen [GO:1904813]; focal adhesion [GO:0005925]; Golgi apparatus [GO:0005794]; intracellular membrane-bounded organelle [GO:0043231]; lysosome [GO:0005764]; membrane [GO:0016020]; mitochondrial intermembrane space [GO:00057…	Reaction=2 H2O2 = 2 H2O + O2; Xref=Rhea:RHEA:20309, ChEBI:CHEBI:15377, ChEBI:CHEBI:15379, ChEBI:CHEBI:16240; EC=1.11.1.6; Evidence={ECO:0000255|PROSITE-ProRule:PRU10013, ECO:0000269|PubMed:7882369};		Occurs in almost all aerobically respiring organisms and serves to protect cells from the toxic effects of hydrogen peroxide. Promotes growth of cells including T-cells, B-cells, myeloid leukemia cells, melanoma cells, mastocytoma cells and normal and transformed fibroblast cells. {ECO:0000269|PubMed:7882369}.		Peroxisome.	Acatalasemia (ACATLAS) [MIM:614097]: A metabolic disorder characterized by a total or near total loss of catalase activity in red cells. It is often associated with ulcerating oral lesions. Acatalasemia is inherited as an autosomal recessive trait. {ECO:0000269|PubMed:2308162}. Note=The disease is caused by mutations affecting the gene represented in this entry.	3959277056	22896910336	8264593920	11706927104	9.92702e+09	0.847961	4595010048	5385826304	2301502720	4094113024	1.60201e+09	0.391296	0.407	0.002
P07858|CATB_HUMAN	CATB_HUMAN	Cathepsin B	5	53.3895	239.7	15.85	CTSB CPSB	Acetylation;Cell membrane;Direct protein sequencing;Disulfide bond;Glycoprotein;Hydrolase;Lysosome;Membrane;Polymorphism;Protease;Reference proteome;Secreted;Signal;Thiol protease;Zymogen	collagen-containing extracellular matrix [GO:0062023]; endolysosome lumen [GO:0036021]; external side of plasma membrane [GO:0009897]; extracellular exosome [GO:0070062]; extracellular region [GO:0005576]; extracellular space [GO:0005615]; ficolin-1-rich granule lumen [GO:1904813]; intracellular [GO:0005622]; intracellular membrane-bounded organelle [GO:0043231]; lysosome [GO:0005764]; melanosome…	Reaction=Hydrolysis of proteins with broad specificity for peptide bonds. Preferentially cleaves -Arg-Arg-|-Xaa bonds in small molecule substrates (thus differing from cathepsin L). In addition to being an endopeptidase, shows peptidyl-dipeptidase activity, liberating C-terminal dipeptides.; EC=3.4.22.1; Evidence={ECO:0000269|PubMed:12220505, ECO:0000269|PubMed:3972105};		Thiol protease which is believed to participate in intracellular degradation and turnover of proteins (PubMed:12220505). Cleaves matrix extracellular phosphoglycoprotein MEPE (PubMed:12220505). Involved in the solubilization of cross-linked TG/thyroglobulin in the thyroid follicle lumen (By similarity). Has also been implicated in tumor invasion and metastasis (PubMed:3972105). {ECO:0000250|UniPr…	Expressed in the stratum spinosum of the epidermis. Weak expression is detected in the stratum granulosum. {ECO:0000269|PubMed:28457472}.	Lysosome {ECO:0000269|PubMed:16733801}. Melanosome {ECO:0000269|PubMed:17081065}. Secreted, extracellular space {ECO:0000250|UniProtKB:A1E295}. Apical cell membrane {ECO:0000250|UniProtKB:P10605}; Peripheral membrane protein {ECO:0000250|UniProtKB:P10605}; Extracellular side {ECO:0000250|UniProtKB:P10605}. Note=Identified by mass spectrometry in melanosome fractions from stage I to stage IV (PubM…	Keratolytic winter erythema (KWE) [MIM:148370]: An autosomal dominant genodermatosis characterized by recurrent episodes of palmoplantar erythema and epidermal peeling presenting seasonal variation. KWE manifests during childhood. Skin lesions may spread to the dorsum of hands and feet and to the interdigital spaces. Lower legs, knees and thighs may also be involved. A less common finding is a sl…	41610932	110310752	53867612	68596432	3.66418e+07	0.534164	2007827968	1166749056	348168704	1174248576	8.29855e+08	0.706712	16.136	4.57e-06
P53634|CATC_HUMAN	CATC_HUMAN	Dipeptidyl peptidase 1	14	62.4332	718.711	15.92	CTSC CPPI	Alternative splicing;Chloride;Direct protein sequencing;Disease mutation;Disulfide bond;Glycoprotein;Hydrolase;Lysosome;Palmoplantar keratoderma;Polymorphism;Protease;Reference proteome;Signal;Thiol protease;Zymogen	azurophil granule lumen [GO:0035578]; centrosome [GO:0005813]; collagen-containing extracellular matrix [GO:0062023]; COPII-coated ER to Golgi transport vesicle [GO:0030134]; endoplasmic reticulum lumen [GO:0005788]; endoplasmic reticulum-Golgi intermediate compartment membrane [GO:0033116]; extracellular exosome [GO:0070062]; extracellular region [GO:0005576]; extracellular space [GO:0005615]; G…	Reaction=Release of an N-terminal dipeptide, Xaa-Yaa-|-Zaa-, except when Xaa is Arg or Lys, or Yaa or Zaa is Pro.; EC=3.4.14.1;		Thiol protease. Has dipeptidylpeptidase activity. Active against a broad range of dipeptide substrates composed of both polar and hydrophobic amino acids. Proline cannot occupy the P1 position and arginine cannot occupy the P2 position of the substrate. Can act as both an exopeptidase and endopeptidase. Activates serine proteases such as elastase, cathepsin G and granzymes A and B. Can also activ…	Ubiquitous. Highly expressed in lung, kidney and placenta. Detected at intermediate levels in colon, small intestine, spleen and pancreas. {ECO:0000269|PubMed:9092576}.	Lysosome.	Papillon-Lefevre syndrome (PLS) [MIM:245000]: An autosomal recessive disorder characterized by palmoplantar keratosis and severe periodontitis affecting deciduous and permanent dentitions and resulting in premature tooth loss. The palmoplantar keratotic phenotype vary from mild psoriasiform scaly skin to overt hyperkeratosis. Keratosis also affects other sites such as elbows and knees. {ECO:00002…	132540664	228705616	119567792	1.60271e+08	5.96197e+07	0.371992	9563308032	7015614464	1504804736	6.02791e+09	4.11905e+09	0.683329	32.957	6.321e-06
P25774|CATS_HUMAN	CATS_HUMAN	Cathepsin S	2	27.6773	88.875	15.7273	CTSS	Alternative splicing;Direct protein sequencing;Disulfide bond;Glycoprotein;Hydrolase;Lysosome;Polymorphism;Protease;Reference proteome;Secreted;Signal;Thiol protease;Zymogen	collagen-containing extracellular matrix [GO:0062023]; endolysosome lumen [GO:0036021]; extracellular region [GO:0005576]; extracellular space [GO:0005615]; ficolin-1-rich granule lumen [GO:1904813]; intracellular membrane-bounded organelle [GO:0043231]; late endosome [GO:0005770]; lysosomal lumen [GO:0043202]; lysosome [GO:0005764]; tertiary granule lumen [GO:1904724]; collagen binding [GO:00055…	Reaction=Similar to cathepsin L, but with much less activity on Z-Phe-Arg-|-NHMec, and more activity on the Z-Val-Val-Arg-|-Xaa compound.; EC=3.4.22.27;		Thiol protease. Key protease responsible for the removal of the invariant chain from MHC class II molecules. The bond-specificity of this proteinase is in part similar to the specificities of cathepsin L.		Lysosome {ECO:0000269|PubMed:1377692}. Secreted {ECO:0000269|PubMed:9524075}.		1.95098e+06	50047008	10712126	2.09034e+07	2.56165e+07	1.22547	267925280	85265616	20595846	1.24596e+08	1.2827e+08	1.02949	6.804	0.016
Q9UBR2|CATZ_HUMAN	CATZ_HUMAN	Cathepsin Z	4	38.2356	128.125	14.8571	CTSZ	Disulfide bond;Glycoprotein;Hydrolase;Lysosome;Polymorphism;Protease;Reference proteome;Signal;Thiol protease;Zymogen	cell cortex region [GO:0099738]; cell surface [GO:0009986]; collagen-containing extracellular matrix [GO:0062023]; COPII-coated ER to Golgi transport vesicle [GO:0030134]; cytoplasmic vesicle [GO:0031410]; endoplasmic reticulum [GO:0005783]; endoplasmic reticulum lumen [GO:0005788]; endoplasmic reticulum-Golgi intermediate compartment membrane [GO:0033116]; extracellular exosome [GO:0070062]; ext…	Reaction=Release of C-terminal amino acid residues with broad specificity, but lacks action on C-terminal proline. Shows weak endopeptidase activity.; EC=3.4.18.1; Evidence={ECO:0000269|PubMed:10504234};		Exhibits carboxy-monopeptidase as well as carboxy-dipeptidase activity (PubMed:10504234). Capable of producing kinin potentiating peptides (By similarity). {ECO:0000250|UniProtKB:Q9R1T3, ECO:0000269|PubMed:10504234}.	Widely expressed. {ECO:0000269|PubMed:10653163}.	Lysosome.		93442008	310980288	110019512	1.71481e+08	1.21094e+08	0.706169	954384384	594769792	184750608	5.77968e+08	3.85092e+08	0.666286	3.332	0.0005303
P52907|CAZA1_HUMAN	CAZA1_HUMAN	F-actin-capping protein subunit alpha-1	12	57.0761	644.688	16.5325	CAPZA1	Acetylation;Actin capping;Actin-binding;Cytoplasm;Cytoskeleton;Direct protein sequencing;Phosphoprotein;Polymorphism;Reference proteome	actin cortical patch [GO:0030479]; actin cytoskeleton [GO:0015629]; cytoskeleton [GO:0005856]; cytosol [GO:0005829]; extracellular exosome [GO:0070062]; extracellular region [GO:0005576]; F-actin capping protein complex [GO:0008290]; WASH complex [GO:0071203]; actin binding [GO:0003779]; actin filament binding [GO:0051015]; cadherin binding [GO:0045296]; actin cytoskeleton organization [GO:003003…			F-actin-capping proteins bind in a Ca(2+)-independent manner to the fast growing ends of actin filaments (barbed end) thereby blocking the exchange of subunits at these ends. Unlike other capping proteins (such as gelsolin and severin), these proteins do not sever actin filaments. May play a role in the formation of epithelial cell junctions. {ECO:0000269|PubMed:22891260}.		Cytoplasm, cytoskeleton {ECO:0000250}.		7833888768	19919890432	7712860672	1.18222e+10	7.01306e+09	0.59321	10795458560	6211461120	2515450880	6.50746e+09	4.14793e+09	0.637412	0.523	0.002
P47755|CAZA2_HUMAN	CAZA2_HUMAN	F-actin-capping protein subunit alpha-2	5	62.0625	243.312	16.25	CAPZA2	Acetylation;Actin capping;Actin-binding;Alternative splicing;Direct protein sequencing;Phosphoprotein;Reference proteome	actin cortical patch [GO:0030479]; actin cytoskeleton [GO:0015629]; brush border [GO:0005903]; cytosol [GO:0005829]; extracellular exosome [GO:0070062]; extracellular region [GO:0005576]; F-actin capping protein complex [GO:0008290]; membrane [GO:0016020]; actin filament binding [GO:0051015]; actin cytoskeleton organization [GO:0030036]; antigen processing and presentation of exogenous peptide an…			F-actin-capping proteins bind in a Ca(2+)-independent manner to the fast growing ends of actin filaments (barbed end) thereby blocking the exchange of subunits at these ends. Unlike other capping proteins (such as gelsolin and severin), these proteins do not sever actin filaments.				2452755968	6435141632	2659300096	3.84907e+09	2.24199e+09	0.582476	2918684928	2103233920	852587712	1.95817e+09	1.04066e+09	0.531445	0.498	0.0004128
P16152|CBR1_HUMAN	CBR1_HUMAN	Carbonyl reductase [NADPH] 1	3	37.3708	92.4167	16.8462	CBR1 CBR CRN SDR21C1	Acetylation;Alternative splicing;Cytoplasm;Direct protein sequencing;NADP;Oxidoreductase;Phosphoprotein;Polymorphism;Reference proteome	cytosol [GO:0005829]; extracellular exosome [GO:0070062]; extracellular vesicle [GO:1903561]; 15-hydroxyprostaglandin dehydrogenase (NADP+) activity [GO:0047021]; carbonyl reductase (NADPH) activity [GO:0004090]; oxidoreductase activity, acting on NAD(P)H, quinone or similar compound as acceptor [GO:0016655]; prostaglandin-E2 9-reductase activity [GO:0050221]; cyclooxygenase pathway [GO:0019371];…	Reaction=a secondary alcohol + NADP(+) = a ketone + H(+) + NADPH; Xref=Rhea:RHEA:19257, ChEBI:CHEBI:15378, ChEBI:CHEBI:17087, ChEBI:CHEBI:35681, ChEBI:CHEBI:57783, ChEBI:CHEBI:58349; EC=1.1.1.184; Reaction=NADP(+) + prostaglandin F2alpha = H(+) + NADPH + prostaglandin E2; Xref=Rhea:RHEA:24508, ChEBI:CHEBI:15378, ChEBI:CHEBI:57404, ChEBI:CHEBI:57783, ChEBI:CHEBI:58349, ChEBI:CHEBI:606564; EC=1.1.1…		NADPH-dependent reductase with broad substrate specificity. Catalyzes the reduction of a wide variety of carbonyl compounds including quinones, prostaglandins, menadione, plus various xenobiotics. Catalyzes the reduction of the antitumor anthracyclines doxorubicin and daunorubicin to the cardiotoxic compounds doxorubicinol and daunorubicinol. Can convert prostaglandin E2 to prostaglandin F2-alpha…		Cytoplasm.		327601792	293810336	101543248	2.40985e+08	1.21936e+08	0.505992	156864992	78871864	71933064	102556640	4.71602e+07	0.459845	0.342	0.075
Q13185|CBX3_HUMAN	CBX3_HUMAN	Chromobox protein homolog 3	4	43.9417	148.25	15.625	CBX3	Acetylation;Biological rhythms;Chromatin regulator;Direct protein sequencing;Isopeptide bond;Nucleus;Phosphoprotein;Reference proteome;Repeat;Repressor;Transcription;Transcription regulation;Ubl conjugation	chromatin [GO:0000785]; chromosome, centromeric region [GO:0000775]; condensed chromosome, centromeric region [GO:0000779]; nuclear chromosome, telomeric region [GO:0000784]; nuclear envelope [GO:0005635]; nuclear euchromatin [GO:0005719]; nuclear heterochromatin [GO:0005720]; nuclear inner membrane [GO:0005637]; nuclear pericentric heterochromatin [GO:0031618]; nucleoplasm [GO:0005654]; nucleus …			Seems to be involved in transcriptional silencing in heterochromatin-like complexes. Recognizes and binds histone H3 tails methylated at 'Lys-9', leading to epigenetic repression. May contribute to the association of the heterochromatin with the inner nuclear membrane through its interaction with lamin B receptor (LBR). Involved in the formation of functional kinetochore through interaction with …		Nucleus {ECO:0000305}. Note=Associates with euchromatin and is largely excluded from constitutive heterochromatin. May be associated with microtubules and mitotic poles during mitosis (Potential). {ECO:0000305}.		642254336	2250272512	713404544	1.20198e+09	9.08547e+08	0.755877	977985664	493964032	170926160	5.47625e+08	4.06197e+08	0.741742	0.448	0.003
P45973|CBX5_HUMAN	CBX5_HUMAN	Chromobox protein homolog 5	3	36.0282	79.5455	18.5714	CBX5 HP1A	Acetylation;Centromere;Chromosome;Direct protein sequencing;Host-virus interaction;Isopeptide bond;Nucleus;Phosphoprotein;Reference proteome;Repeat;Ubl conjugation	chromocenter [GO:0010369]; histone deacetylase complex [GO:0000118]; histone methyltransferase complex [GO:0035097]; kinetochore [GO:0000776]; nuclear chromosome, telomeric region [GO:0000784]; nuclear envelope [GO:0005635]; nuclear heterochromatin [GO:0005720]; nuclear pericentric heterochromatin [GO:0031618]; nucleolus [GO:0005730]; nucleoplasm [GO:0005654]; nucleus [GO:0005634]; pericentric he…			Component of heterochromatin that recognizes and binds histone H3 tails methylated at 'Lys-9' (H3K9me), leading to epigenetic repression. In contrast, it is excluded from chromatin when 'Tyr-41' of histone H3 is phosphorylated (H3Y41ph). Can interact with lamin-B receptor (LBR). This interaction can contribute to the association of the heterochromatin with the inner nuclear membrane. Involved in …		Nucleus {ECO:0000269|PubMed:10460410, ECO:0000269|PubMed:19617346}. Chromosome {ECO:0000269|PubMed:10460410}. Chromosome, centromere {ECO:0000269|PubMed:10460410, ECO:0000269|PubMed:21346195}. Note=Colocalizes with HNRNPU in the nucleus (PubMed:19617346). Component of centromeric and pericentromeric heterochromatin. Associates with chromosomes during mitosis. Associates specifically with chromati…		62162772	409116832	178454976	2.16578e+08	1.76591e+08	0.815367	224709952	59768564	14665418	9.97146e+07	1.10573e+08	1.1089	0.456	0.041
Q8IVM0-2|CCD50_HUMAN,Q8IVM0|CCD50_HUMAN	CCD50_HUMAN	Coiled-coil domain-containing protein 50	2	14.9773	47.2222	16.9091	CCDC50 C3orf6	Acetylation;Alternative splicing;Coiled coil;Cytoplasm;Deafness;Non-syndromic deafness;Phosphoprotein;Polymorphism;Reference proteome	cytosol [GO:0005829]; ubiquitin protein ligase binding [GO:0031625]; sensory perception of sound [GO:0007605]			Involved in EGFR signaling. {ECO:0000269|PubMed:15314609}.	Isoform 1 and isoform 2 are coexpressed in placenta, liver, lung, kidney and pancreas. Only isoform 1 is detected in skeletal muscle, brain and heart. {ECO:0000269|PubMed:14527723}.	Cytoplasm. Note=Associated with microtubules of the cytoskeleton and mitotic apparatus. {ECO:0000250}.	Deafness, autosomal dominant, 44 (DFNA44) [MIM:607453]: A form of non-syndromic deafness characterized by initially moderate hearing loss that affects mainly low to mid frequencies. Later, it progresses to involve all the frequencies and leads to a profound hearing loss by the 6th decade. {ECO:0000269|PubMed:17503326}. Note=The disease is caused by mutations affecting the gene represented in this…	175179024	356661088	42896676	1.91579e+08	1.57524e+08	0.82224	225450688	110065640	49917304	1.28478e+08	8.92034e+07	0.69431	0.597	0.233
Q9Y5K6|CD2AP_HUMAN	CD2AP_HUMAN	CD2-associated protein	5	33.706	88.3	14.75	CD2AP	Cell cycle;Cell division;Cell junction;Cell projection;Coiled coil;Cytoplasm;Cytoskeleton;Isopeptide bond;Mitosis;Phosphoprotein;Polymorphism;Reference proteome;Repeat;SH3 domain;SH3-binding;Ubl conjugation	actin cytoskeleton [GO:0015629]; cell-cell junction [GO:0005911]; cytoplasm [GO:0005737]; cytosol [GO:0005829]; endocytic vesicle [GO:0030139]; extracellular exosome [GO:0070062]; fibrillar center [GO:0001650]; filamentous actin [GO:0031941]; perinuclear region of cytoplasm [GO:0048471]; plasma membrane [GO:0005886]; ruffle [GO:0001726]; beta-catenin binding [GO:0008013]; cadherin binding [GO:004…			Seems to act as an adapter protein between membrane proteins and the actin cytoskeleton (PubMed:10339567). In collaboration with CBLC, modulates the rate of RET turnover and may act as regulatory checkpoint that limits the potency of GDNF on neuronal survival. Controls CBLC function, converting it from an inhibitor to a promoter of RET degradation (By similarity). May play a role in receptor clus…	Widely expressed in fetal and adult tissues.	Cytoplasm, cytoskeleton {ECO:0000269|PubMed:15800069}. Cell projection, ruffle {ECO:0000269|PubMed:10339567}. Cell junction {ECO:0000269|PubMed:22891260}. Note=Colocalizes with F-actin and BCAR1/p130Cas in membrane ruffles (PubMed:10339567). Located at podocyte slit diaphragm between podocyte foot processes (By similarity). During late anaphase and telophase, concentrates in the vicinity of the m…	Focal segmental glomerulosclerosis 3 (FSGS3) [MIM:607832]: A renal pathology defined by the presence of segmental sclerosis in glomeruli and resulting in proteinuria, reduced glomerular filtration rate and progressive decline in renal function. Renal insufficiency often progresses to end-stage renal disease, a highly morbid state requiring either dialysis therapy or kidney transplantation. {ECO:0…	370155168	966804800	329225632	555395200	3.56878e+08	0.642567	613833472	268949952	138210080	340331168	2.45715e+08	0.721988	0.578	0.03
Q16543|CDC37_HUMAN	CDC37_HUMAN	Hsp90 co-chaperone Cdc37	5	32.2467	125.593	15.0741	CDC37 CDC37A	Acetylation;Chaperone;Cytoplasm;Phosphoprotein;Polymorphism;Reference proteome;Ubl conjugation	chaperone complex [GO:0101031]; cytoplasm [GO:0005737]; cytosol [GO:0005829]; extracellular exosome [GO:0070062]; HSP90-CDC37 chaperone complex [GO:1990565]; chaperone binding [GO:0051087]; heat shock protein binding [GO:0031072]; Hsp90 protein binding [GO:0051879]; kinase binding [GO:0019900]; protein kinase binding [GO:0019901]; protein kinase regulator activity [GO:0019887]; scaffold protein b…			Co-chaperone that binds to numerous kinases and promotes their interaction with the Hsp90 complex, resulting in stabilization and promotion of their activity (PubMed:8666233). Inhibits HSP90AA1 ATPase activity (PubMed:23569206). {ECO:0000269|PubMed:23569206, ECO:0000269|PubMed:8666233}.		Cytoplasm {ECO:0000269|PubMed:9482106}.		487127136	577922112	561559424	5.42203e+08	4.83936e+07	0.0892536	549568192	210474944	159479216	3.06507e+08	2.12035e+08	0.691779	0.479	0.008
P60953|CDC42_HUMAN	CDC42_HUMAN	Cell division control protein 42 homolog	4	37.4191	111.091	15.2273	CDC42	Alternative splicing;Cell membrane;Cell projection;Cytoplasm;Cytoskeleton;Differentiation;Direct protein sequencing;Disease mutation;GTP-binding;Glycoprotein;Hydrolase;Lipoprotein;Membrane;Mental retardation;Methylation;Neurogenesis;Nucleotide-binding;Phosphoprotein;Prenylation;Reference proteome	apical part of cell [GO:0045177]; cell [GO:0005623]; cell cortex [GO:0005938]; cell projection [GO:0042995]; cell-cell junction [GO:0005911]; cytoplasm [GO:0005737]; cytoplasmic ribonucleoprotein granule [GO:0036464]; cytoplasmic vesicle [GO:0031410]; cytoskeleton [GO:0005856]; cytosol [GO:0005829]; dendritic spine [GO:0043197]; endoplasmic reticulum membrane [GO:0005789]; extracellular exosome […	Reaction=GTP + H2O = GDP + H(+) + phosphate; Xref=Rhea:RHEA:19669, ChEBI:CHEBI:15377, ChEBI:CHEBI:15378, ChEBI:CHEBI:37565, ChEBI:CHEBI:43474, ChEBI:CHEBI:58189; EC=3.6.5.2; Evidence={ECO:0000269|PubMed:21565175, ECO:0000269|PubMed:23940119};PhysiologicalDirection=left-to-right; Xref=Rhea:RHEA:19670; Evidence={ECO:0000305|PubMed:21565175, ECO:0000305|PubMed:23940119};		Plasma membrane-associated small GTPase which cycles between an active GTP-bound and an inactive GDP-bound state. In active state binds to a variety of effector proteins to regulate cellular responses. Involved in epithelial cell polarization processes. Regulates the bipolar attachment of spindle microtubules to kinetochores before chromosome congression in metaphase (PubMed:15642749). Regulates …		Cell membrane {ECO:0000305}; Lipid-anchor {ECO:0000305}; Cytoplasmic side {ECO:0000305}. Cytoplasm, cytoskeleton, microtubule organizing center, centrosome {ECO:0000269|PubMed:15642749}. Cytoplasm, cytoskeleton, spindle {ECO:0000269|PubMed:15642749}. Midbody {ECO:0000269|PubMed:15642749}. Cell projection, dendrite {ECO:0000250|UniProtKB:P60766}. Note=Localizes to spindle during prometaphase cells…	Takenouchi-Kosaki syndrome (TKS) [MIM:616737]: A syndrome characterized by macrothrombocytopenia, lymphedema, mental retardation, developmental delay, and distinctive facial features. {ECO:0000269|PubMed:26386261, ECO:0000269|PubMed:26708094}. Note=The disease is caused by mutations affecting the gene represented in this entry.	508364544	1165627776	523383424	7.32459e+08	3.75211e+08	0.512262	843010112	468437504	208993088	506813568	3.18746e+08	0.628921	0.648	0.037
P05156|CFAI_HUMAN	CFAI_HUMAN	Complement factor I	4	40.1427	115.636	17.5	CFI IF	Age-related macular degeneration;Calcium;Cleavage on pair of basic residues;Complement pathway;Direct protein sequencing;Disease mutation;Disulfide bond;Glycoprotein;Hemolytic uremic syndrome;Host-virus interaction;Hydrolase;Immunity;Innate immunity;Metal-binding;Polymorphism;Protease;Reference proteome;Repeat;Secreted;Serine protease;Signal	extracellular exosome [GO:0070062]; extracellular region [GO:0005576]; extracellular space [GO:0005615]; membrane [GO:0016020]; metal ion binding [GO:0046872]; scavenger receptor activity [GO:0005044]; serine-type endopeptidase activity [GO:0004252]; complement activation, classical pathway [GO:0006958]; innate immune response [GO:0045087]; regulation of complement activation [GO:0030449]; viral …	Reaction=Inactivates complement subcomponents C3b, iC3b and C4b by proteolytic cleavage.; EC=3.4.21.45;		Trypsin-like serine protease that plays an essential role in regulating the immune response by controlling all complement pathways. Inhibits these pathways by cleaving three peptide bonds in the alpha-chain of C3b and two bonds in the alpha-chain of C4b thereby inactivating these proteins (PubMed:7360115, PubMed:17320177). Essential cofactors for these reactions include factor H and C4BP in the f…	Expressed in the liver by hepatocytes (PubMed:6327681). Also present in other cells such as monocytes, fibroblasts or keratinocytes (PubMed:6444659, PubMed:17320177). {ECO:0000269|PubMed:17320177, ECO:0000269|PubMed:6327681, ECO:0000269|PubMed:6444659}.	Secreted, extracellular space. Secreted {ECO:0000269|PubMed:6327681}.	Hemolytic uremic syndrome atypical 3 (AHUS3) [MIM:612923]: An atypical form of hemolytic uremic syndrome. It is a complex genetic disease characterized by microangiopathic hemolytic anemia, thrombocytopenia, renal failure and absence of episodes of enterocolitis and diarrhea. In contrast to typical hemolytic uremic syndrome, atypical forms have a poorer prognosis, with higher death rates and freq…	2568437760	10106182656	6731481600	6468700672	3.77574e+09	0.583693	8930806784	5955110912	4528741888	6.47155e+09	2.24601e+09	0.347059	1.09	0.371
P10809|CH60_HUMAN	CH60_HUMAN	60 kDa heat shock protein, mitochondrial	3	39.0986	73.8571	17.8	HSPD1 HSP60	ATP-binding;Acetylation;Alternative splicing;Chaperone;Direct protein sequencing;Disease mutation;Hereditary spastic paraplegia;Host-virus interaction;Isomerase;Isopeptide bond;Leukodystrophy;Mitochondrion;Neurodegeneration;Nucleotide-binding;Phosphoprotein;Reference proteome;Transit peptide;Ubl conjugation	cell surface [GO:0009986]; clathrin-coated pit [GO:0005905]; coated vesicle [GO:0030135]; cytoplasm [GO:0005737]; cytosol [GO:0005829]; early endosome [GO:0005769]; extracellular exosome [GO:0070062]; extracellular space [GO:0005615]; Golgi apparatus [GO:0005794]; lipopolysaccharide receptor complex [GO:0046696]; membrane [GO:0016020]; membrane raft [GO:0045121]; mitochondrial crista [GO:0030061]…	Reaction=ATP + H(2)O + a folded polypeptide = ADP + phosphate + an unfolded polypeptide.; EC=5.6.1.7; Evidence={ECO:0000305};		Chaperonin implicated in mitochondrial protein import and macromolecular assembly. Together with Hsp10, facilitates the correct folding of imported proteins. May also prevent misfolding and promote the refolding and proper assembly of unfolded polypeptides generated under stress conditions in the mitochondrial matrix (PubMed:1346131, PubMed:11422376). The functional units of these chaperonins con…		Mitochondrion matrix.	Spastic paraplegia 13, autosomal dominant (SPG13) [MIM:605280]: A form of spastic paraplegia, a neurodegenerative disorder characterized by a slow, gradual, progressive weakness and spasticity of the lower limbs. Rate of progression and the severity of symptoms are quite variable. Initial symptoms may include difficulty with balance, weakness and stiffness in the legs, muscle spasms, and dragging…	27021890	115470744	39504592	60665742	4.78711e+07	0.789097	235037968	64229372	15358779	104875373	1.15342e+08	1.0998	1.631	0.33
Q7LBR1|CHM1B_HUMAN	CHM1B_HUMAN	Charged multivesicular body protein 1b	2	41.3571	51.5714	23.8571	CHMP1B C18orf2	Cell cycle;Cell division;Coiled coil;Cytoplasm;Endosome;Membrane;Protein transport;Reference proteome;Transport	cell [GO:0005623]; cytosol [GO:0005829]; endosome membrane [GO:0010008]; ESCRT III complex [GO:0000815]; extracellular exosome [GO:0070062]; late endosome membrane [GO:0031902]; membrane coat [GO:0030117]; midbody [GO:0030496]; multivesicular body [GO:0005771]; nucleoplasm [GO:0005654]; identical protein binding [GO:0042802]; protein domain specific binding [GO:0019904]; cell division [GO:0051301…			Probable peripherally associated component of the endosomal sorting required for transport complex III (ESCRT-III) which is involved in multivesicular bodies (MVBs) formation and sorting of endosomal cargo proteins into MVBs. MVBs contain intraluminal vesicles (ILVs) that are generated by invagination and scission from the limiting membrane of the endosome and mostly are delivered to lysosomes en…	Widely expressed. Expressed in pancreas, kidney, skeletal muscle, liver, lung, placenta and brain. {ECO:0000269|PubMed:11474171}.	Cytoplasm, cytosol. Endosome. Late endosome membrane {ECO:0000305}; Peripheral membrane protein {ECO:0000305}. Note=Localizes to the midbody of dividing cells, colocalizing with CEP55 and CHMP5. Localized at the periphery of the Fleming body.		107278160	499801888	139202384	2.48761e+08	2.17993e+08	0.876316	160274544	120029424	37689768	105997912	6.24854e+07	0.589496	0.454	0.018
Q9H444|CHM4B_HUMAN	CHM4B_HUMAN	Charged multivesicular body protein 4b	2	31.7456	39.6667	18.5	CHMP4B C20orf178 SHAX1	Acetylation;Cataract;Coiled coil;Cytoplasm;Direct protein sequencing;Disease mutation;Endosome;Host-virus interaction;Membrane;Nucleus;Phosphoprotein;Protein transport;Reference proteome;Transport;Ubl conjugation	cell [GO:0005623]; cytoplasm [GO:0005737]; cytoplasmic side of plasma membrane [GO:0009898]; cytosol [GO:0005829]; endosome [GO:0005768]; ESCRT III complex [GO:0000815]; extracellular exosome [GO:0070062]; late endosome membrane [GO:0031902]; membrane coat [GO:0030117]; midbody [GO:0030496]; nuclear envelope [GO:0005635]; nucleus [GO:0005634]; vesicle [GO:0031982]; cadherin binding [GO:0045296]; …			Probable core component of the endosomal sorting required for transport complex III (ESCRT-III) which is involved in multivesicular bodies (MVBs) formation and sorting of endosomal cargo proteins into MVBs. MVBs contain intraluminal vesicles (ILVs) that are generated by invagination and scission from the limiting membrane of the endosome and mostly are delivered to lysosomes enabling degradation …	Widely expressed. Expressed at higher level in heart and skeletal muscle. Also expressed in brain, colon, thymus, spleen, kidney, liver, small intestine, placenta, lung and peripheral blood lymphocytes. {ECO:0000269|PubMed:14678797}.	Cytoplasm, cytosol {ECO:0000269|PubMed:15511219}. Late endosome membrane {ECO:0000269|PubMed:15511219, ECO:0000305|PubMed:12860994}; Peripheral membrane protein {ECO:0000305}. Midbody {ECO:0000269|PubMed:21310966, ECO:0000269|PubMed:22422861}. Nucleus envelope {ECO:0000269|PubMed:26040712}. Note=Recruited to the nuclear envelope by CHMP7 during late anaphase (PubMed:26040712). Localizes transient…	Cataract 31, multiple types (CTRCT31) [MIM:605387]: An opacification of the crystalline lens of the eye that frequently results in visual impairment or blindness. Opacities vary in morphology, are often confined to a portion of the lens, and may be static or progressive. In general, the more posteriorly located and dense an opacity, the greater the impact on visual function. CTRCT31 includes post…	73533320	238665968	75969456	1.2939e+08	9.4644e+07	0.731465	329304128	185749552	69312328	1.94789e+08	1.30231e+08	0.668578	1.483	0.146
Q00610|CLH1_HUMAN,Q00610-2|CLH1_HUMAN	CLH1_HUMAN	Clathrin heavy chain 1	37	51.8016	1195.62	16.8608	CLTC CLH17 CLTCL2 KIAA0034	Acetylation;Alternative splicing;Autophagy;Cell cycle;Cell division;Coated pit;Cytoplasm;Cytoplasmic vesicle;Cytoskeleton;Direct protein sequencing;Disease mutation;Membrane;Mental retardation;Mitosis;Phosphoprotein;Reference proteome;Repeat	clathrin coat [GO:0030118]; clathrin coat of coated pit [GO:0030132]; clathrin coat of trans-Golgi network vesicle [GO:0030130]; clathrin complex [GO:0071439]; clathrin-coated endocytic vesicle [GO:0045334]; clathrin-coated endocytic vesicle membrane [GO:0030669]; clathrin-coated vesicle [GO:0030136]; cytosol [GO:0005829]; endolysosome membrane [GO:0036020]; endosome [GO:0005768]; extracellular e…			Clathrin is the major protein of the polyhedral coat of coated pits and vesicles. Two different adapter protein complexes link the clathrin lattice either to the plasma membrane or to the trans-Golgi network. Acts as component of the TACC3/ch-TOG/clathrin complex proposed to contribute to stabilization of kinetochore fibers of the mitotic spindle by acting as inter-microtubule bridge (PubMed:1585…		Cytoplasmic vesicle membrane {ECO:0000269|PubMed:17081065}; Peripheral membrane protein {ECO:0000269|PubMed:17081065}; Cytoplasmic side {ECO:0000269|PubMed:17081065}. Membrane, coated pit {ECO:0000269|PubMed:17081065}; Peripheral membrane protein {ECO:0000269|PubMed:17081065}; Cytoplasmic side {ECO:0000269|PubMed:17081065}. Melanosome {ECO:0000269|PubMed:17081065}. Cytoplasm, cytoskeleton, spindl…	Mental retardation, autosomal dominant 56 (MRD56) [MIM:617854]: A form of mental retardation, a disorder characterized by significantly below average general intellectual functioning associated with impairments in adaptive behavior and manifested during the developmental period. {ECO:0000269|PubMed:26822784, ECO:0000269|PubMed:29100083}. Note=The disease is caused by mutations affecting the gene …	5091974656	13685426176	7164401664	8.64727e+09	4.48453e+09	0.518607	10808123392	4111786496	2003951616	5641287168	4.59705e+09	0.814894	0.609	0.008
O00299|CLIC1_HUMAN	CLIC1_HUMAN	Chloride intracellular channel protein 1	12	52.3385	514.593	17.2949	CLIC1 G6 NCC27	Acetylation;Cell membrane;Chloride;Chloride channel;Cytoplasm;Direct protein sequencing;Disulfide bond;Glutathionylation;Ion channel;Ion transport;Membrane;Nucleus;Phosphoprotein;Reference proteome;Transmembrane;Transmembrane helix;Transport;Voltage-gated channel	blood microparticle [GO:0072562]; brush border [GO:0005903]; chloride channel complex [GO:0034707]; cytoplasm [GO:0005737]; extracellular exosome [GO:0070062]; extracellular space [GO:0005615]; membrane [GO:0016020]; mitochondrion [GO:0005739]; nuclear envelope [GO:0005635]; nuclear membrane [GO:0031965]; nucleus [GO:0005634]; perinuclear region of cytoplasm [GO:0048471]; plasma membrane [GO:0005…			Can insert into membranes and form chloride ion channels. Channel activity depends on the pH. Membrane insertion seems to be redox-regulated and may occur only under oxydizing conditions. Involved in regulation of the cell cycle. {ECO:0000269|PubMed:10834939, ECO:0000269|PubMed:11195932, ECO:0000269|PubMed:11551966, ECO:0000269|PubMed:11940526, ECO:0000269|PubMed:11978800, ECO:0000269|PubMed:1461…	Expression is prominent in heart, placenta, liver, kidney and pancreas. {ECO:0000269|PubMed:10793131}.	Nucleus {ECO:0000269|PubMed:12681486, ECO:0000269|PubMed:9139710}. Nucleus membrane {ECO:0000269|PubMed:9139710}; Single-pass membrane protein {ECO:0000255}. Cytoplasm {ECO:0000269|PubMed:10793131, ECO:0000269|PubMed:11551966, ECO:0000269|PubMed:12681486, ECO:0000269|PubMed:9139710, ECO:0000305|PubMed:11978800, ECO:0000305|PubMed:14613939}. Cell membrane {ECO:0000269|PubMed:11551966, ECO:0000269|…		4269818112	9768621056	4391910912	6.14345e+09	3.14008e+09	0.511127	10051237888	4550981632	1897476352	5499898624	4.15888e+09	0.756174	0.817	0.367
O95833|CLIC3_HUMAN	CLIC3_HUMAN	Chloride intracellular channel protein 3	2	27.1346	60.3333	14.25	CLIC3	Chloride;Chloride channel;Cytoplasm;Disulfide bond;Ion channel;Ion transport;Membrane;Nucleus;Phosphoprotein;Polymorphism;Reference proteome;Transmembrane;Transmembrane helix;Transport;Voltage-gated channel	chloride channel complex [GO:0034707]; cytoplasm [GO:0005737]; extracellular exosome [GO:0070062]; nuclear body [GO:0016604]; nucleus [GO:0005634]; chloride channel activity [GO:0005254]; voltage-gated ion channel activity [GO:0005244]; chloride transport [GO:0006821]; regulation of ion transmembrane transport [GO:0034765]; signal transduction [GO:0007165]			Can insert into membranes and form chloride ion channels. May participate in cellular growth control. {ECO:0000269|PubMed:9880541}.	Detected in placenta (at protein level). Widely expressed. High expression is found in placenta followed by lung and heart. Low expression in skeletal muscle, kidney and pancreas. {ECO:0000269|PubMed:17027078, ECO:0000269|PubMed:9880541}.	Nucleus. Membrane; Single-pass membrane protein. Cytoplasm. Note=Predominantly nuclear. Some protein was found in the cytoplasm. Exists both as soluble cytoplasmic protein and as membrane protein with probably a single transmembrane domain (By similarity). {ECO:0000250}.		45449736	194540864	37676656	92555752	8.84072e+07	0.955177	198714512	97179984	23822192	1.06572e+08	8.78236e+07	0.824076	1.15	0.709
Q96KP4|CNDP2_HUMAN	CNDP2_HUMAN	Cytosolic non-specific dipeptidase	21	58.6736	737.889	17.3111	CNDP2 CN2 CPGL HEL-S-13 PEPA	Acetylation;Alternative splicing;Carboxypeptidase;Cytoplasm;Direct protein sequencing;Hydrolase;Manganese;Metal-binding;Metalloprotease;Phosphoprotein;Polymorphism;Protease;Reference proteome	cytosol [GO:0005829]; extracellular exosome [GO:0070062]; nucleoplasm [GO:0005654]; alanylglutamate dipeptidase activity [GO:0103046]; carboxypeptidase activity [GO:0004180]; cytosolic dipeptidase activity [GO:0102008]; metal ion binding [GO:0046872]; metallopeptidase activity [GO:0008237]; glutathione biosynthetic process [GO:0006750]	Reaction=Hydrolysis of dipeptides, preferentially hydrophobic dipeptides including prolyl amino acids.; EC=3.4.13.18; Evidence={ECO:0000269|PubMed:12473676};		Hydrolyzes a variety of dipeptides including L-carnosine but has a strong preference for Cys-Gly (PubMed:19346245). Acts as a functional tumor suppressor in gastric cancer via activation of the mitogen-activated protein kinase (MAPK) pathway. An elevated level of CNDP2 activates the p38 and JNK MAPK pathways to induce cell apoptosis, and a lower level of CNDP2 activates the ERK MAPK pathway to pr…	Isoform 1 is ubiquitously expressed with higher levels in kidney and liver (at protein level). Expressed in peripheral blood leukocytes (PubMed:12473676). Isoform 2 is expressed in fetal tissues, it is only expressed in adult liver and placental tissues. Down-regulated in gastric cancer tissues (at protein level) (PubMed:24395568). {ECO:0000269|PubMed:12473676, ECO:0000269|PubMed:17121880, ECO:00…	Cytoplasm {ECO:0000269|PubMed:12473676, ECO:0000269|PubMed:17121880}.		5123670528	15868098560	7053218304	9.34833e+09	5.72812e+09	0.612742	7350089216	3788873728	1923671040	4354211328	2.75703e+09	0.633187	0.461	2.773e-06
Q99439|CNN2_HUMAN	CNN2_HUMAN	Calponin-2	4	34.3435	99.7	15.1	CNN2	Acetylation;Actin-binding;Alternative splicing;Calmodulin-binding;Direct protein sequencing;Phosphoprotein;Reference proteome;Repeat	cell-cell junction [GO:0005911]; cytoskeleton [GO:0005856]; extracellular region [GO:0005576]; focal adhesion [GO:0005925]; membrane [GO:0016020]; specific granule lumen [GO:0035580]; stress fiber [GO:0001725]; tertiary granule lumen [GO:1904724]; actin binding [GO:0003779]; cadherin binding [GO:0045296]; calmodulin binding [GO:0005516]; actomyosin structure organization [GO:0031032]; cellular re…			Thin filament-associated protein that is implicated in the regulation and modulation of smooth muscle contraction. It is capable of binding to actin, calmodulin, troponin C and tropomyosin. The interaction of calponin with actin inhibits the actomyosin Mg-ATPase activity.	Heart and smooth muscle.			317576480	634475712	273023584	408358592	1.97086e+08	0.48263	409753152	227329392	94871272	2.43985e+08	1.581e+08	0.647993	0.542	0.017
Q12860|CNTN1_HUMAN,Q12860-2|CNTN1_HUMAN,Q12860-3|CNTN1_HUMAN	CNTN1_HUMAN	Contactin-1	2	31.678	64	14.6	CNTN1	Alternative splicing;Cell adhesion;Cell membrane;Direct protein sequencing;Disulfide bond;GPI-anchor;Glycoprotein;Immunoglobulin domain;Lipoprotein;Membrane;Notch signaling pathway;Polymorphism;Reference proteome;Repeat;Signal	anchored component of postsynaptic membrane [GO:0099025]; anchored component of presynaptic membrane [GO:0099026]; extracellular exosome [GO:0070062]; membrane [GO:0016020]; membrane raft [GO:0045121]; carbohydrate binding [GO:0030246]; cell adhesion [GO:0007155]; cerebellum development [GO:0021549]; neuron projection development [GO:0031175]; Notch signaling pathway [GO:0007219]; positive regula…			Contactins mediate cell surface interactions during nervous system development. Involved in the formation of paranodal axo-glial junctions in myelinated peripheral nerves and in the signaling between axons and myelinating glial cells via its association with CNTNAP1. Participates in oligodendrocytes generation by acting as a ligand of NOTCH1. Its association with NOTCH1 promotes NOTCH1 activation…	Strongly expressed in brain and in neuroblastoma and retinoblastoma cell lines. Lower levels of expression in lung, pancreas, kidney and skeletal muscle. {ECO:0000269|PubMed:2026173, ECO:0000269|PubMed:8164510}.	[Isoform 1]: Cell membrane; Lipid-anchor, GPI-anchor; Extracellular side.; [Isoform 2]: Cell membrane; Lipid-anchor, GPI-anchor; Extracellular side.	Myopathy, congenital, Compton-North (MYPCN) [MIM:612540]: A lethal, autosomal recessive, congenital myopathy characterized by fetal akinesia, neonatal hypotonia, severe muscle weakness, loss of beta2-syntrophin and alpha-dystrobrevin from the muscle sarcolemma and disruption of sarcomeres with disorganization of the Z band. {ECO:0000269|PubMed:19026398}. Note=The disease is caused by mutations af…	84937256	256078272	174231328	171748952	8.55975e+07	0.498387	220982144	187236000	117893760	1.75371e+08	5.25585e+07	0.299699	1.08	0.303
P01024|CO3_HUMAN	CO3_HUMAN	Complement C3	7	54.6302	362.24	16.6667	C3 CPAMD1	Age-related macular degeneration;Cleavage on pair of basic residues;Complement alternate pathway;Complement pathway;Direct protein sequencing;Disease mutation;Disulfide bond;Fatty acid metabolism;Glycoprotein;Hemolytic uremic syndrome;Immunity;Inflammatory response;Innate immunity;Lipid metabolism;Phosphoprotein;Polymorphism;Reference proteome;Secreted;Signal;Thioester bond	azurophil granule lumen [GO:0035578]; blood microparticle [GO:0072562]; cell surface [GO:0009986]; endoplasmic reticulum lumen [GO:0005788]; extracellular exosome [GO:0070062]; extracellular region [GO:0005576]; extracellular space [GO:0005615]; plasma membrane [GO:0005886]; protein-containing complex [GO:0032991]; secretory granule lumen [GO:0034774]; C5L2 anaphylatoxin chemotactic receptor bind…			C3 plays a central role in the activation of the complement system. Its processing by C3 convertase is the central reaction in both classical and alternative complement pathways. After activation C3b can bind covalently, via its reactive thioester, to cell surface carbohydrates or immune aggregates.; Derived from proteolytic degradation of complement C3, C3a anaphylatoxin is a mediator of local i…	Plasma. The acylation stimulating protein (ASP) is expressed in adipocytes and released into the plasma during both the fasting and postprandial periods. {ECO:0000269|PubMed:15833747, ECO:0000269|PubMed:9555951}.	Secreted.	Complement component 3 deficiency (C3D) [MIM:613779]: A rare defect of the complement classical pathway. Patients develop recurrent, severe, pyogenic infections because of ineffective opsonization of pathogens. Some patients may also develop autoimmune disorders, such as arthralgia and vasculitic rashes, lupus-like syndrome and membranoproliferative glomerulonephritis. {ECO:0000269|PubMed:7961791…	1283577728	5002125824	3396753152	3227485568	1.86504e+09	0.577863	4562663424	2463010816	1873822720	2.9665e+09	1.41336e+09	0.476441	0.976	0.832
P0C0L4|CO4A_HUMAN,P0C0L4-2|CO4A_HUMAN	CO4A_HUMAN	Complement C4-A	2	37.9233	107.458	16.25	C4A CO4 CPAMD2	Alternative splicing;Blood group antigen;Cell junction;Cell projection;Cleavage on pair of basic residues;Complement pathway;Direct protein sequencing;Disease mutation;Disulfide bond;Glycoprotein;Immunity;Inflammatory response;Innate immunity;Phosphoprotein;Polymorphism;Reference proteome;Secreted;Signal;Sulfation;Synapse;Systemic lupus erythematosus;Thioester bond	axon [GO:0030424]; blood microparticle [GO:0072562]; cell junction [GO:0030054]; dendrite [GO:0030425]; endoplasmic reticulum lumen [GO:0005788]; extracellular exosome [GO:0070062]; extracellular region [GO:0005576]; extracellular space [GO:0005615]; neuronal cell body [GO:0043025]; plasma membrane [GO:0005886]; synapse [GO:0045202]; complement component C1q complex binding [GO:0001849]; endopept…			Non-enzymatic component of C3 and C5 convertases and thus essential for the propagation of the classical complement pathway. Covalently binds to immunoglobulins and immune complexes and enhances the solubilization of immune aggregates and the clearance of IC through CR1 on erythrocytes. C4A isotype is responsible for effective binding to form amide bonds with immune aggregates or protein antigens…	Complement component C4 is expressed at highest levels in the liver, at moderate levels in the adrenal cortex, adrenal medulla, thyroid gland, and the kidney, and at lowest levels in the heart, ovary, small intestine, thymus, pancreas and spleen. The extra-hepatic sites of expression may be important for the local protection and inflammatory response. {ECO:0000269|PubMed:11367523}.	Secreted. Cell junction, synapse {ECO:0000269|PubMed:26814963}. Cell projection, axon {ECO:0000269|PubMed:26814963}. Cell projection, dendrite {ECO:0000269|PubMed:26814963}.	Complement component 4A deficiency (C4AD) [MIM:614380]: A rare defect of the complement classical pathway associated with the development of autoimmune disorders, mainly systemic lupus with or without associated glomerulonephritis. {ECO:0000269|PubMed:8473511}. Note=The disease is caused by mutations affecting the gene represented in this entry.; Systemic lupus erythematosus (SLE) [MIM:152700]: A…	248414704	1260996992	815199424	7.7487e+08	5.07494e+08	0.654941	1160331264	684636928	565138816	8.03369e+08	3.14859e+08	0.391924	1.159	0.313
P23528|COF1_HUMAN	COF1_HUMAN	Cofilin-1	10	56.0851	762.402	17.5	CFL1 CFL	Acetylation;Actin-binding;Cell membrane;Cell projection;Cytoplasm;Cytoskeleton;Direct protein sequencing;Isopeptide bond;Membrane;Nucleus;Phosphoprotein;Reference proteome;Ubl conjugation	cell-cell junction [GO:0005911]; cortical actin cytoskeleton [GO:0030864]; cytoplasm [GO:0005737]; cytosol [GO:0005829]; extracellular exosome [GO:0070062]; extracellular space [GO:0005615]; focal adhesion [GO:0005925]; lamellipodium [GO:0030027]; lamellipodium membrane [GO:0031258]; membrane [GO:0016020]; nuclear matrix [GO:0016363]; nucleus [GO:0005634]; ruffle membrane [GO:0032587]; vesicle [G…			Binds to F-actin and exhibits pH-sensitive F-actin depolymerizing activity. Regulates actin cytoskeleton dynamics. Important for normal progress through mitosis and normal cytokinesis. Plays a role in the regulation of cell morphology and cytoskeletal organization. Required for the up-regulation of atypical chemokine receptor ACKR2 from endosomal compartment to cell membrane, increasing its effic…	Widely distributed in various tissues.	Nucleus matrix {ECO:0000269|PubMed:15580268}. Cytoplasm, cytoskeleton {ECO:0000269|PubMed:15580268}. Cell projection, ruffle membrane {ECO:0000269|PubMed:15580268}; Peripheral membrane protein {ECO:0000269|PubMed:15580268}; Cytoplasmic side {ECO:0000269|PubMed:15580268}. Cell projection, lamellipodium membrane {ECO:0000269|PubMed:15580268}; Peripheral membrane protein {ECO:0000269|PubMed:15580268…		48771174400	133837840384	55814500352	7.94745e+10	4.72116e+10	0.594047	75446583296	48998928384	21413865472	48619792384	2.70184e+10	0.555707	0.6	0.003
P53621|COPA_HUMAN	COPA_HUMAN	Coatomer subunit alpha	20	47.0073	527.482	16.2895	COPA	Alternative splicing;Cytoplasm;Cytoplasmic vesicle;Direct protein sequencing;Disease mutation;ER-Golgi transport;Golgi apparatus;Hormone;Membrane;Methylation;Phosphoprotein;Polymorphism;Protein transport;RNA editing;Reference proteome;Repeat;Secreted;Transport;WD repeat	COPI vesicle coat [GO:0030126]; cytoplasm [GO:0005737]; cytosol [GO:0005829]; endoplasmic reticulum membrane [GO:0005789]; extracellular exosome [GO:0070062]; extracellular space [GO:0005615]; Golgi membrane [GO:0000139]; growth cone [GO:0030426]; membrane [GO:0016020]; transport vesicle [GO:0030133]; hormone activity [GO:0005179]; mRNA binding [GO:0003729]; structural molecule activity [GO:00051…			The coatomer is a cytosolic protein complex that binds to dilysine motifs and reversibly associates with Golgi non-clathrin-coated vesicles, which further mediate biosynthetic protein transport from the ER, via the Golgi up to the trans Golgi network. Coatomer complex is required for budding from Golgi membranes, and is essential for the retrograde Golgi-to-ER transport of dilysine-tagged protein…	Uniformly expressed in a wide range of adult and fetal tissues. Xenin is found in gastric, duodenal and jejunal mucosa. Circulates in the blood. Seems to be confined to specific endocrine cells.	Cytoplasm {ECO:0000250}. Golgi apparatus membrane {ECO:0000250}; Peripheral membrane protein {ECO:0000250}; Cytoplasmic side {ECO:0000250}. Cytoplasmic vesicle, COPI-coated vesicle membrane {ECO:0000250}; Peripheral membrane protein {ECO:0000250}; Cytoplasmic side {ECO:0000250}. Note=The coatomer is cytoplasmic or polymerized on the cytoplasmic side of the Golgi, as well as on the vesicles/buds o…	Autoimmune interstitial lung, joint, and kidney disease (AILJK) [MIM:616414]: An autoimmune disease characterized by inflammatory arthritis, interstitial lung disease, and immune complex-mediated renal disease. {ECO:0000269|PubMed:25894502}. Note=The disease is caused by mutations affecting the gene represented in this entry.	1582339840	4531764736	2006455424	2.70685e+09	1.59458e+09	0.589091	2727673344	1111212032	534154368	1.45768e+09	1.13706e+09	0.78005	0.511	0.0007252
P53618|COPB_HUMAN	COPB_HUMAN	Coatomer subunit beta	7	32.1359	145.5	16.6176	COPB1 COPB MSTP026	Acetylation;Cell membrane;Cytoplasm;Cytoplasmic vesicle;ER-Golgi transport;Golgi apparatus;Host-virus interaction;Membrane;Protein transport;Reference proteome;Repeat;Transport	COPI vesicle coat [GO:0030126]; cytosol [GO:0005829]; endoplasmic reticulum membrane [GO:0005789]; endoplasmic reticulum-Golgi intermediate compartment [GO:0005793]; ficolin-1-rich granule membrane [GO:0101003]; Golgi apparatus [GO:0005794]; Golgi membrane [GO:0000139]; Golgi-associated vesicle [GO:0005798]; intracellular membrane-bounded organelle [GO:0043231]; membrane [GO:0016020]; plasma memb…			The coatomer is a cytosolic protein complex that binds to dilysine motifs and reversibly associates with Golgi non-clathrin-coated vesicles, which further mediate biosynthetic protein transport from the ER, via the Golgi up to the trans Golgi network. Coatomer complex is required for budding from Golgi membranes, and is essential for the retrograde Golgi-to-ER transport of dilysine-tagged protein…		Cytoplasm. Golgi apparatus membrane {ECO:0000269|PubMed:11056392, ECO:0000269|PubMed:17451557, ECO:0000269|PubMed:7573041}; Peripheral membrane protein {ECO:0000269|PubMed:17451557, ECO:0000269|PubMed:18385291, ECO:0000269|PubMed:20056612}; Cytoplasmic side {ECO:0000305}. Cytoplasmic vesicle, COPI-coated vesicle membrane; Peripheral membrane protein {ECO:0000305}; Cytoplasmic side {ECO:0000305}. …		543412096	1127088768	518211168	7.29571e+08	3.44491e+08	0.472184	829385792	310570848	151358400	4.30438e+08	3.54551e+08	0.823698	0.523	0.011
P35606|COPB2_HUMAN,P35606-2|COPB2_HUMAN	COPB2_HUMAN	Coatomer subunit beta'	14	41.652	292.551	17.3265	COPB2	Acetylation;Alternative splicing;Coiled coil;Cytoplasm;Cytoplasmic vesicle;Direct protein sequencing;Disease mutation;ER-Golgi transport;Golgi apparatus;Membrane;Phosphoprotein;Primary microcephaly;Protein transport;Reference proteome;Repeat;Transport;WD repeat	COPI vesicle coat [GO:0030126]; cytosol [GO:0005829]; endoplasmic reticulum membrane [GO:0005789]; Golgi membrane [GO:0000139]; transport vesicle [GO:0030133]; structural molecule activity [GO:0005198]; endoplasmic reticulum to Golgi vesicle-mediated transport [GO:0006888]; intra-Golgi vesicle-mediated transport [GO:0006891]; intracellular protein transport [GO:0006886]; retrograde vesicle-mediat…			The coatomer is a cytosolic protein complex that binds to dilysine motifs and reversibly associates with Golgi non-clathrin-coated vesicles, which further mediate biosynthetic protein transport from the ER, via the Golgi up to the trans Golgi network. Coatomer complex is required for budding from Golgi membranes, and is essential for the retrograde Golgi-to-ER transport of dilysine-tagged protein…		Cytoplasm, cytosol {ECO:0000250}. Golgi apparatus membrane {ECO:0000250}; Peripheral membrane protein {ECO:0000250}; Cytoplasmic side {ECO:0000250}. Cytoplasmic vesicle, COPI-coated vesicle membrane {ECO:0000250}; Peripheral membrane protein {ECO:0000250}; Cytoplasmic side {ECO:0000250}. Note=The coatomer is cytoplasmic or polymerized on the cytoplasmic side of the Golgi, as well as on the vesicl…	Microcephaly 19, primary, autosomal recessive (MCPH19) [MIM:617800]: A form of microcephaly, a disease defined as a head circumference more than 3 standard deviations below the age, sex and ethnically matched mean. Brain weight is markedly reduced and the cerebral cortex is disproportionately small. MCPH19 affected individuals manifest severe developmental delay, failure to thrive, cortical blind…	1087412864	2601780224	1155411584	1614868224	8.55367e+08	0.529682	1955665664	746062336	326965216	1.00956e+09	8.45719e+08	0.837707	0.567	0.015
P48444|COPD_HUMAN	COPD_HUMAN	Coatomer subunit delta	8	36.399	185.026	16.8333	ARCN1 COPD	Acetylation;Alternative splicing;Cytoplasm;Cytoplasmic vesicle;Dwarfism;ER-Golgi transport;Golgi apparatus;Membrane;Phosphoprotein;Polymorphism;Protein transport;Reference proteome;Transport	COPI vesicle coat [GO:0030126]; COPI-coated vesicle [GO:0030137]; cytosol [GO:0005829]; endoplasmic reticulum membrane [GO:0005789]; Golgi membrane [GO:0000139]; membrane [GO:0016020]; transport vesicle [GO:0030133]; RNA binding [GO:0003723]; adult locomotory behavior [GO:0008344]; cerebellar Purkinje cell layer maturation [GO:0021691]; endoplasmic reticulum to Golgi vesicle-mediated transport [G…			Component of the coatomer, a cytosolic protein complex that binds to dilysine motifs and reversibly associates with Golgi non-clathrin-coated vesicles, which further mediate biosynthetic protein transport from the ER, via the Golgi up to the trans Golgi network. The coatomer complex is required for budding from Golgi membranes, and is essential for the retrograde Golgi-to-ER transport of dilysine…	Ubiquitously expressed.	Cytoplasm {ECO:0000250}. Golgi apparatus membrane {ECO:0000250}; Peripheral membrane protein {ECO:0000250}; Cytoplasmic side {ECO:0000250}. Cytoplasmic vesicle, COPI-coated vesicle membrane {ECO:0000250}; Peripheral membrane protein {ECO:0000250}; Cytoplasmic side {ECO:0000250}. Note=The coatomer is cytoplasmic or polymerized on the cytoplasmic side of the Golgi, as well as on the vesicles/buds o…	Short stature, rhizomelic, with microcephaly, micrognathia, and developmental delay (SRMMD) [MIM:617164]: A disorder characterized by facial dysmorphism, severe micrognathia, microcephaly, rhizomelic short stature, and mild developmental delay. {ECO:0000269|PubMed:27476655}. Note=The disease is caused by mutations affecting the gene represented in this entry. the skeletal phenotype, that characte…	708336768	1980506624	621004544	1.10328e+09	7.60952e+08	0.689716	1043450688	444320256	176400192	554723712	4.43944e+08	0.800297	0.47	0.007
O14579|COPE_HUMAN	COPE_HUMAN	Coatomer subunit epsilon	5	36.4714	165.273	17.4444	COPE	Alternative splicing;Cytoplasm;Cytoplasmic vesicle;Direct protein sequencing;ER-Golgi transport;Golgi apparatus;Membrane;Phosphoprotein;Polymorphism;Protein transport;Reference proteome;Transport;Ubl conjugation	COPI vesicle coat [GO:0030126]; cytosol [GO:0005829]; endoplasmic reticulum membrane [GO:0005789]; Golgi apparatus [GO:0005794]; Golgi membrane [GO:0000139]; nucleoplasm [GO:0005654]; transport vesicle [GO:0030133]; structural molecule activity [GO:0005198]; endoplasmic reticulum to Golgi vesicle-mediated transport [GO:0006888]; intra-Golgi vesicle-mediated transport [GO:0006891]; protein transpo…			The coatomer is a cytosolic protein complex that binds to dilysine motifs and reversibly associates with Golgi non-clathrin-coated vesicles, which further mediate biosynthetic protein transport from the ER, via the Golgi up to the trans Golgi network. The coatomer complex is required for budding from Golgi membranes, and is essential for the retrograde Golgi-to-ER transport of dilysine-tagged pro…		Cytoplasm {ECO:0000250}. Golgi apparatus membrane {ECO:0000250}; Peripheral membrane protein {ECO:0000250}; Cytoplasmic side {ECO:0000250}. Cytoplasmic vesicle, COPI-coated vesicle membrane {ECO:0000250}; Peripheral membrane protein {ECO:0000250}; Cytoplasmic side {ECO:0000250}. Note=The coatomer is cytoplasmic or polymerized on the cytoplasmic side of the Golgi, as well as on the vesicles/buds o…		670069184	1782249856	772313920	1.07488e+09	6.14732e+08	0.571909	999176256	464012736	204651072	555946688	4.05162e+08	0.728779	0.488	0.0005768
Q9Y678|COPG1_HUMAN	COPG1_HUMAN	Coatomer subunit gamma-1	12	51.0296	338.898	16.5	COPG1 COPG	Cytoplasm;Cytoplasmic vesicle;ER-Golgi transport;Golgi apparatus;Membrane;Phosphoprotein;Polymorphism;Protein transport;Reference proteome;Repeat;Transport	cell [GO:0005623]; COPI vesicle coat [GO:0030126]; cytosol [GO:0005829]; endoplasmic reticulum [GO:0005783]; endoplasmic reticulum membrane [GO:0005789]; endoplasmic reticulum-Golgi intermediate compartment [GO:0005793]; Golgi apparatus [GO:0005794]; Golgi membrane [GO:0000139]; membrane [GO:0016020]; transport vesicle [GO:0030133]; structural molecule activity [GO:0005198]; endoplasmic reticulum…			The coatomer is a cytosolic protein complex that binds to dilysine motifs and reversibly associates with Golgi non-clathrin-coated vesicles, which further mediate biosynthetic protein transport from the ER, via the Golgi up to the trans Golgi network. Coatomer complex is required for budding from Golgi membranes, and is essential for the retrograde Golgi-to-ER transport of dilysine-tagged protein…		Cytoplasm {ECO:0000269|PubMed:11056392}. Golgi apparatus membrane {ECO:0000269|PubMed:11056392}; Peripheral membrane protein {ECO:0000269|PubMed:11056392}; Cytoplasmic side {ECO:0000269|PubMed:11056392}. Cytoplasmic vesicle, COPI-coated vesicle membrane {ECO:0000250}; Peripheral membrane protein {ECO:0000250}; Cytoplasmic side {ECO:0000250}. Note=The coatomer is cytoplasmic or polymerized on the …		982582784	2645318400	1244968448	1.62429e+09	8.93916e+08	0.550343	1790047872	733209408	345723328	9.56327e+08	7.47566e+08	0.781705	0.552	0.003
P31146|COR1A_HUMAN	COR1A_HUMAN	Coronin-1A	20	55.3697	988.764	17.9179	CORO1A CORO1	Acetylation;Actin-binding;Coiled coil;Cytoplasm;Cytoplasmic vesicle;Cytoskeleton;Direct protein sequencing;Disease mutation;Membrane;Phosphoprotein;Polymorphism;Reference proteome;Repeat;Ubl conjugation;WD repeat	actin filament [GO:0005884]; axon [GO:0030424]; cell-cell junction [GO:0005911]; cortical actin cytoskeleton [GO:0030864]; cytoplasm [GO:0005737]; cytosol [GO:0005829]; early endosome [GO:0005769]; extracellular exosome [GO:0070062]; glutamatergic synapse [GO:0098978]; immunological synapse [GO:0001772]; lamellipodium [GO:0030027]; membrane [GO:0016020]; phagocytic cup [GO:0001891]; phagocytic ve…			May be a crucial component of the cytoskeleton of highly motile cells, functioning both in the invagination of large pieces of plasma membrane, as well as in forming protrusions of the plasma membrane involved in cell locomotion. In mycobacteria-infected cells, its retention on the phagosomal membrane prevents fusion between phagosomes and lysosomes. {ECO:0000269|PubMed:10338208}.	Expressed in brain, thymus, spleen, bone marrow and lymph node. Low in lung and gut.	Cytoplasm, cytoskeleton {ECO:0000250}. Cytoplasm, cell cortex {ECO:0000250}. Cytoplasmic vesicle, phagosome membrane {ECO:0000250}. Note=In non-infected macrophages, associated with the cortical microtubule network. In mycobacteria-infected macrophages, becomes progressively relocalized and retained around the mycobacterial phagosomes. Retention on the phagosomal membrane is strictly dependent on…	Immunodeficiency 8 (IMD8) [MIM:615401]: A disease of the immune system leading to recurrent infections, and characterized by CD4+ T-cells lymphopenia. Patients can develop B-cell lymphoproliferation associated with Epstein-Barr virus infection. {ECO:0000269|PubMed:19097825, ECO:0000269|PubMed:23522482}. Note=The disease is caused by mutations affecting the gene represented in this entry.	20628645888	52915990528	22844155904	32129597440	1.80356e+10	0.561339	28432762880	17749166080	9053750272	1.84119e+10	9.70649e+09	0.527186	0.56	0.0005107
Q9BR76|COR1B_HUMAN	COR1B_HUMAN	Coronin-1B	5	45.1424	143.938	16.875	CORO1B	Actin-binding;Coiled coil;Cytoplasm;Cytoskeleton;Phosphoprotein;Polymorphism;Reference proteome;Repeat;WD repeat	actin filament [GO:0005884]; cell leading edge [GO:0031252]; cell periphery [GO:0071944]; cytoplasm [GO:0005737]; cytosol [GO:0005829]; extracellular exosome [GO:0070062]; focal adhesion [GO:0005925]; lamellipodium [GO:0030027]; perinuclear region of cytoplasm [GO:0048471]; plasma membrane [GO:0005886]; stress fiber [GO:0001725]; actin filament binding [GO:0051015]; Arp2/3 complex binding [GO:007…			Regulates leading edge dynamics and cell motility in fibroblasts. May be involved in cytokinesis and signal transduction (By similarity). {ECO:0000250, ECO:0000269|PubMed:16027158}.		Cytoplasm, cytoskeleton {ECO:0000269|PubMed:16027158}. Cytoplasm, cytoskeleton, stress fiber {ECO:0000269|PubMed:16027158}. Note=Localized to the leading edge in fibroblasts, as well as weakly along actin stress fibers. {ECO:0000269|PubMed:16027158}.		321412000	705433088	459293856	495379648	1.94537e+08	0.392703	278015392	226377520	138523408	214305440	7.05252e+07	0.329087	0.432	3.435e-12
Q9ULV4-3|COR1C_HUMAN,Q9ULV4-2|COR1C_HUMAN,Q9ULV4|COR1C_HUMAN	COR1C_HUMAN	Coronin-1C	17	51.7177	692.407	16.396	CORO1C CRN2 CRNN4	Acetylation;Actin-binding;Alternative splicing;Cell junction;Cell membrane;Cell projection;Coiled coil;Cytoplasm;Cytoskeleton;Endosome;Membrane;Reference proteome;Repeat;Synapse;WD repeat	actin cytoskeleton [GO:0015629]; cell cortex [GO:0005938]; endosome membrane [GO:0010008]; flotillin complex [GO:0016600]; focal adhesion [GO:0005925]; lamellipodium [GO:0030027]; lateral plasma membrane [GO:0016328]; ruffle membrane [GO:0032587]; sarcolemma [GO:0042383]; sarcomere [GO:0030017]; synapse [GO:0045202]; actin filament binding [GO:0051015]; Rac GTPase binding [GO:0048365]; actin fila…			Plays a role in directed cell migration by regulating the activation and subcellular location of RAC1 (PubMed:25074804, PubMed:25925950). Increases the presence of activated RAC1 at the leading edge of migrating cells (PubMed:25074804, PubMed:25925950). Required for normal organization of the cytoskeleton, including the actin cytoskeleton, microtubules and the vimentin intermediate filaments (By …	Ubiquitous. {ECO:0000269|PubMed:10828594}.	Cell membrane {ECO:0000269|PubMed:12377779, ECO:0000269|PubMed:19651142, ECO:0000269|PubMed:25074804, ECO:0000269|PubMed:25925950}; Peripheral membrane protein {ECO:0000269|PubMed:19651142, ECO:0000269|PubMed:25074804, ECO:0000269|PubMed:25925950}; Cytoplasmic side {ECO:0000269|PubMed:19651142, ECO:0000269|PubMed:25074804, ECO:0000269|PubMed:25925950}. Cell projection, lamellipodium {ECO:0000269|…		6845561856	18940350464	8213609984	1.13332e+10	6.62342e+09	0.584428	7199038976	4075436288	2080085120	4451520128	2.58012e+09	0.579603	0.385	9.17e-08
Q14019|COTL1_HUMAN	COTL1_HUMAN	Coactosin-like protein	10	52.1269	401.25	18.4462	COTL1 CLP	Acetylation;Actin-binding;Chaperone;Cytoplasm;Cytoskeleton;Direct protein sequencing;Nucleus;Reference proteome	cortical actin cytoskeleton [GO:0030864]; cytosol [GO:0005829]; extracellular exosome [GO:0070062]; extracellular region [GO:0005576]; ficolin-1-rich granule lumen [GO:1904813]; nucleus [GO:0005634]; plasma membrane [GO:0005886]; secretory granule lumen [GO:0034774]; site of polarized growth [GO:0030427]; actin binding [GO:0003779]; actin filament binding [GO:0051015]; enzyme binding [GO:0019899]…			Binds to F-actin in a calcium-independent manner. Has no direct effect on actin depolymerization. Acts as a chaperone for ALOX5 (5LO), influencing both its stability and activity in leukotrienes synthesis. {ECO:0000269|PubMed:11583571, ECO:0000269|PubMed:19807693}.	Widely expressed with highest levels in placenta, lung, kidney and peripheral blood leukocytes and lower levels in brain, liver and pancreas. {ECO:0000269|PubMed:11583571}.	Cytoplasm {ECO:0000269|PubMed:11583571}. Cytoplasm, cytoskeleton {ECO:0000269|PubMed:11583571}. Nucleus {ECO:0000269|PubMed:19807693}.		3351484928	19581157376	9335245824	1.0756e+10	8.20758e+09	0.763073	11677545472	12127370240	5332681216	9.71253e+09	3.79972e+09	0.391219	1.036	0.855
P04632|CPNS1_HUMAN	CPNS1_HUMAN	Calpain small subunit 1	4	54.8281	154.75	16.2857	CAPNS1 CAPN4 CAPNS	Acetylation;Calcium;Cell membrane;Cytoplasm;Direct protein sequencing;Membrane;Metal-binding;Phosphoprotein;Polymorphism;Reference proteome;Repeat	cytosol [GO:0005829]; extracellular exosome [GO:0070062]; membrane [GO:0016020]; plasma membrane [GO:0005886]; calcium ion binding [GO:0005509]; calcium-dependent cysteine-type endopeptidase activity [GO:0004198]; cornification [GO:0070268]; extracellular matrix disassembly [GO:0022617]; positive regulation of cell population proliferation [GO:0008284]; regulation of macroautophagy [GO:0016241]			Regulatory subunit of the calcium-regulated non-lysosomal thiol-protease which catalyzes limited proteolysis of substrates involved in cytoskeletal remodeling and signal transduction.		Cytoplasm {ECO:0000250}. Cell membrane {ECO:0000250}. Note=Translocates to the plasma membrane upon calcium binding. {ECO:0000250}.		310464672	1029630080	433885856	5.91327e+08	3.84565e+08	0.650343	577036032	309796256	117060920	3.34631e+08	2.30991e+08	0.690286	0.557	0.005
Q9BRF8|CPPED_HUMAN	CPPED_HUMAN	Serine/threonine-protein phosphatase CPPED1	2	55.912	96.9	19.2	CPPED1 CSTP1	Alternative splicing;Cytoplasm;Hydrolase;Metal-binding;Phosphoprotein;Polymorphism;Reference proteome	azurophil granule lumen [GO:0035578]; cytosol [GO:0005829]; extracellular region [GO:0005576]; plasma membrane [GO:0005886]; metal ion binding [GO:0046872]; phosphoprotein phosphatase activity [GO:0004721]; neutrophil degranulation [GO:0043312]	Reaction=H2O + O-phospho-L-seryl-[protein] = L-seryl-[protein] + phosphate; Xref=Rhea:RHEA:20629, Rhea:RHEA-COMP:9863, Rhea:RHEA-COMP:11604, ChEBI:CHEBI:15377, ChEBI:CHEBI:29999, ChEBI:CHEBI:43474, ChEBI:CHEBI:83421; EC=3.1.3.16; Evidence={ECO:0000269|PubMed:23799035}; Reaction=H2O + O-phospho-L-threonyl-[protein] = L-threonyl-[protein] + phosphate; Xref=Rhea:RHEA:47004, Rhea:RHEA-COMP:11060, Rhe…		Protein phosphatase that dephosphorylates AKT family kinase specifically at 'Ser-473', blocking cell cycle progression and promoting cell apoptosis. May play an inhibitory role in glucose uptake by adipocytes. {ECO:0000269|PubMed:23799035, ECO:0000269|PubMed:23939394}.	Expressed in subcutaneous adipose tissue. {ECO:0000269|PubMed:23939394}.	Cytoplasm {ECO:0000269|PubMed:23799035}.		126918112	604136704	127809664	286288160	2.75265e+08	0.961497	163924272	181982592	55203688	1.33704e+08	6.85798e+07	0.512925	0.519	0.064
O43809|CPSF5_HUMAN	CPSF5_HUMAN	Cleavage and polyadenylation specificity factor subunit 5	2	35.1215	65.6923	15.6154	NUDT21 CFIM25 CPSF25 CPSF5	Acetylation;Cytoplasm;Differentiation;Direct protein sequencing;Methylation;Nucleus;Phosphoprotein;RNA-binding;Reference proteome;mRNA processing	centriolar satellite [GO:0034451]; centrosome [GO:0005813]; cytoplasm [GO:0005737]; mRNA cleavage and polyadenylation specificity factor complex [GO:0005847]; mRNA cleavage factor complex [GO:0005849]; nuclear body [GO:0016604]; nucleoplasm [GO:0005654]; nucleus [GO:0005634]; paraspeckles [GO:0042382]; AU-rich element binding [GO:0017091]; chromatin binding [GO:0003682]; histone deacetylase bindi…			Component of the cleavage factor Im (CFIm) complex that functions as an activator of the pre-mRNA 3'-end cleavage and polyadenylation processing required for the maturation of pre-mRNA into functional mRNAs (PubMed:9659921, PubMed:8626397, PubMed:14690600, PubMed:15937220, PubMed:17024186, PubMed:17098938, PubMed:29276085). CFIm contributes to the recruitment of multiprotein complexes on specific…	Expressed in the heart, brain, placenta, lung, liver, skeletal muscle, kidney and pancreas. {ECO:0000269|PubMed:17098938}.	Nucleus {ECO:0000269|PubMed:15169763, ECO:0000269|PubMed:19864460, ECO:0000269|PubMed:20695905, ECO:0000269|PubMed:9659921}. Cytoplasm {ECO:0000269|PubMed:19864460}. Note=Shuttles between the nucleus and the cytoplasm in a transcription- and XPO1/CRM1-independent manner, most probably in complex with the cleavage factor Im complex (CFIm) (PubMed:19864460). In punctate subnuclear structures locali…		207939968	721571136	211338320	3.80283e+08	2.95569e+08	0.777234	330560032	138654576	56283572	175166060	1.40736e+08	0.803445	0.448	0.009
Q14894|CRYM_HUMAN	CRYM_HUMAN	Thiomorpholine-carboxylate dehydrogenase	2	49.9125	75.5	15.5	CRYM THBP	Cytoplasm;Deafness;Direct protein sequencing;Disease mutation;NAD;NADP;Non-syndromic deafness;Oxidoreductase;Reference proteome	cytoplasm [GO:0005737]; cytosol [GO:0005829]; extracellular exosome [GO:0070062]; mitochondrion [GO:0005739]; nucleus [GO:0005634]; peroxisomal matrix [GO:0005782]; hormone binding [GO:0042562]; NADP binding [GO:0050661]; oxidoreductase activity, acting on the CH-NH2 group of donors, NAD or NADP as acceptor [GO:0016639]; protein homodimerization activity [GO:0042803]; thiomorpholine-carboxylate d…	Reaction=NAD(+) + thiomorpholine-3-carboxylate = 3,4-dehydrothiomorpholine-3-carboxylate + 2 H(+) + NADH; Xref=Rhea:RHEA:12504, ChEBI:CHEBI:15378, ChEBI:CHEBI:57540, ChEBI:CHEBI:57945, ChEBI:CHEBI:58047, ChEBI:CHEBI:58517; EC=1.5.1.25; Evidence={ECO:0000269|PubMed:21332720}; Reaction=NADP(+) + thiomorpholine-3-carboxylate = 3,4-dehydrothiomorpholine-3-carboxylate + 2 H(+) + NADPH; Xref=Rhea:RHEA:…		Specifically catalyzes the reduction of imine bonds in brain substrates that may include cystathionine ketimine (CysK) and lanthionine ketimine (LK). Binds thyroid hormone which is a strong reversible inhibitor. Presumably involved in the regulation of the free intracellular concentration of triiodothyronine and access to its nuclear receptors. {ECO:0000269|PubMed:21332720}.	Expressed in neural tissue, muscle and kidney.	Cytoplasm.	Deafness, autosomal dominant, 40 (DFNA40) [MIM:616357]: A form of non-syndromic sensorineural hearing loss. Sensorineural deafness results from damage to the neural receptors of the inner ear, the nerve pathways to the brain, or the area of the brain that receives sound information. {ECO:0000269|PubMed:12471561}. Note=The disease is caused by mutations affecting the gene represented in this entry.	120670296	124618464	50855932	9.87149e+07	4.14941e+07	0.420342	74700880	19134758	10464810	34766816	3.48545e+07	1.00252	0.261	0.031
Q9BT78|CSN4_HUMAN	CSN4_HUMAN	COP9 signalosome complex subunit 4	2	50.66	98.9	16.8	COPS4 CSN4	Acetylation;Alternative splicing;Cell junction;Cytoplasm;Cytoplasmic vesicle;Direct protein sequencing;Nucleus;Reference proteome;Signalosome;Synapse	cell junction [GO:0030054]; COP9 signalosome [GO:0008180]; cytosol [GO:0005829]; nuclear speck [GO:0016607]; nucleoplasm [GO:0005654]; nucleus [GO:0005634]; synaptic vesicle [GO:0008021]; NEDD8-specific protease activity [GO:0019784]; nucleotide-excision repair, DNA damage recognition [GO:0000715]; post-translational protein modification [GO:0043687]; protein deneddylation [GO:0000338]; transcrip…			Component of the COP9 signalosome complex (CSN), a complex involved in various cellular and developmental processes. The CSN complex is an essential regulator of the ubiquitin (Ubl) conjugation pathway by mediating the deneddylation of the cullin subunits of SCF-type E3 ligase complexes, leading to decrease the Ubl ligase activity of SCF-type complexes such as SCF, CSA or DDB2. Also involved in t…		Cytoplasm {ECO:0000269|PubMed:9535219}. Nucleus {ECO:0000269|PubMed:9535219}. Cytoplasmic vesicle, secretory vesicle, synaptic vesicle {ECO:0000269|PubMed:21102408}.		106400960	199664944	103854704	1.3664e+08	5.45959e+07	0.399559	140425872	84397736	24113488	82979032	5.81692e+07	0.70101	0.538	0.023
O94985|CSTN1_HUMAN,O94985-2|CSTN1_HUMAN	CSTN1_HUMAN	Calsyntenin-1	2	31.045	50.3333	14.5	CLSTN1 CS1 KIAA0911	Alternative splicing;Calcium;Cell adhesion;Cell junction;Cell membrane;Cell projection;Direct protein sequencing;Endoplasmic reticulum;Glycoprotein;Golgi apparatus;Membrane;Nucleus;Polymorphism;Postsynaptic cell membrane;Reference proteome;Repeat;Signal;Synapse;Transmembrane;Transmembrane helix	cell junction [GO:0030054]; cell surface [GO:0009986]; endoplasmic reticulum membrane [GO:0005789]; extracellular region [GO:0005576]; GABA-ergic synapse [GO:0098982]; glutamatergic synapse [GO:0098978]; Golgi membrane [GO:0000139]; integral component of postsynaptic density membrane [GO:0099061]; integral component of spine apparatus membrane [GO:0099065]; nucleus [GO:0005634]; postsynaptic endo…			Induces KLC1 association with vesicles and functions as a cargo in axonal anterograde transport. Complex formation with APBA2 and APP, stabilizes APP metabolism and enhances APBA2-mediated suppression of beta-APP40 secretion, due to the retardation of intracellular APP maturation. In complex with APBA2 and C99, a C-terminal APP fragment, abolishes C99 interaction with PSEN1 and thus APP C99 cleav…	Expressed in the brain and, a lower level, in the heart, skeletal muscle, kidney and placenta. Accumulates in dystrophic neurites around the amyloid core of Alzheimer disease senile plaques (at protein level). {ECO:0000269|PubMed:12498782, ECO:0000269|PubMed:12972431}.	Endoplasmic reticulum membrane {ECO:0000269|PubMed:17332754}; Single-pass type I membrane protein {ECO:0000269|PubMed:17332754}. Golgi apparatus membrane {ECO:0000269|PubMed:17332754}. Cell projection, neuron projection {ECO:0000269|PubMed:17332754}. Cell junction, synapse, postsynaptic cell membrane {ECO:0000250}; Single-pass type I membrane protein {ECO:0000250}. Nucleus {ECO:0000269|PubMed:173…		15003369	71275288	16075752	3.41181e+07	3.21835e+07	0.943296	383566688	109079168	36219640	1.76288e+08	1.83167e+08	1.03902	5.058	0.022
Q13620|CUL4B_HUMAN,Q13620-1|CUL4B_HUMAN,Q13620-3|CUL4B_HUMAN	CUL4B_HUMAN	Cullin-4B	3	31.4209	132.152	15.9688	CUL4B KIAA0695	Acetylation;Alternative splicing;Cell cycle;DNA damage;DNA repair;Disease mutation;Dwarfism;Isopeptide bond;Mental retardation;Nucleus;Phosphoprotein;Polymorphism;Reference proteome;Ubl conjugation;Ubl conjugation pathway	Cul4-RING E3 ubiquitin ligase complex [GO:0080008]; Cul4B-RING E3 ubiquitin ligase complex [GO:0031465]; cullin-RING ubiquitin ligase complex [GO:0031461]; cytosol [GO:0005829]; extracellular exosome [GO:0070062]; nucleoplasm [GO:0005654]; SCF ubiquitin ligase complex [GO:0019005]; ubiquitin protein ligase binding [GO:0031625]; DNA damage response, detection of DNA damage [GO:0042769]; G1/S trans…		PATHWAY: Protein modification; protein ubiquitination.	Core component of multiple cullin-RING-based E3 ubiquitin-protein ligase complexes which mediate the ubiquitination and subsequent proteasomal degradation of target proteins. The functional specificity of the E3 ubiquitin-protein ligase complex depends on the variable substrate recognition subunit. CUL4B may act within the complex as a scaffold protein, contributing to catalysis through positioni…		Nucleus {ECO:0000269|PubMed:18593899, ECO:0000269|PubMed:19801544}.	Mental retardation, X-linked, syndromic, 15 (MRXS15) [MIM:300354]: A syndromic form of X-linked mental retardation characterized by severe intellectual deficit associated with short stature, craniofacial dysmorphism, small testes, muscle wasting in lower legs, kyphosis, joint hyperextensibility, pes cavus, small feet, and abnormalities of the toes. Additional neurologic manifestations include spe…	123654968	377903296	164301456	221953240	1.36577e+08	0.615343	207375776	80286944	37143064	1.08269e+08	8.84987e+07	0.8174	0.464	0.001
O60888-2|CUTA_HUMAN,O60888|CUTA_HUMAN,O60888-3|CUTA_HUMAN	CUTA_HUMAN	Protein CutA	3	78.5013	184.933	17.4	CUTA ACHAP C6orf82	Alternative splicing;Direct protein sequencing;Glycoprotein;Reference proteome;Signal	extracellular exosome [GO:0070062]; membrane [GO:0016020]; copper ion binding [GO:0005507]; enzyme binding [GO:0019899]; protein localization [GO:0008104]; response to metal ion [GO:0010038]			May form part of a complex of membrane proteins attached to acetylcholinesterase (AChE).	Ubiquitous. Widely expressed in brain. {ECO:0000269|PubMed:10800960}.			401412256	971367424	311089728	5.6129e+08	3.57998e+08	0.637812	726784960	327022656	100225816	3.84678e+08	3.17234e+08	0.824674	0.618	0.102
Q07325|CXCL9_HUMAN	CXCL9_HUMAN	C-X-C motif chemokine 9	8	55.5805	304.238	17	CXCL9 CMK MIG SCYB9	Cytokine;Direct protein sequencing;Disulfide bond;Inflammatory response;Reference proteome;Secreted;Signal	cell [GO:0005623]; external side of plasma membrane [GO:0009897]; extracellular region [GO:0005576]; extracellular space [GO:0005615]; chemokine activity [GO:0008009]; CXCR chemokine receptor binding [GO:0045236]; CXCR3 chemokine receptor binding [GO:0048248]; cytokine activity [GO:0005125]; adenylate cyclase-activating G protein-coupled receptor signaling pathway [GO:0007189]; antimicrobial humo…			Cytokine that affects the growth, movement, or activation state of cells that participate in immune and inflammatory response. Chemotactic for activated T-cells. Binds to CXCR3.		Secreted.		26894852	18884096	20246562	2.20085e+07	4.28618e+06	0.194751	8984839168	3392118784	1053165184	4476707712	4.07555e+09	0.91039	147.078	0.0002773
P02778|CXL10_HUMAN	CXL10_HUMAN	C-X-C motif chemokine 10	6	56.1578	318.478	16.5	CXCL10 INP10 SCYB10	Chemotaxis;Citrullination;Cytokine;Direct protein sequencing;Disulfide bond;Inflammatory response;Reference proteome;Secreted;Signal	cell [GO:0005623]; external side of plasma membrane [GO:0009897]; extracellular region [GO:0005576]; extracellular space [GO:0005615]; cAMP-dependent protein kinase regulator activity [GO:0008603]; chemoattractant activity [GO:0042056]; chemokine activity [GO:0008009]; CXCR chemokine receptor binding [GO:0045236]; CXCR3 chemokine receptor binding [GO:0048248]; heparin binding [GO:0008201]; signal…			Pro-inflammatory cytokine that is involved in a wide variety of processes such as chemotaxis, differentiation, and activation of peripheral immune cells, regulation of cell growth, apoptosis and modulation of angiostatic effects (PubMed:7540647, PubMed:11157474, PubMed:22652417). Plays thereby an important role during viral infections by stimulating the activation and migration of immune cells to…	Mainly secreted by monocytes, endothelial cells as well as fibroblasts. Expressed by epithelial cells in thymus (PubMed:11157474). Microglial cells produce CXCL10 in response to viral stimulation (PubMed:12663757). {ECO:0000269|PubMed:11157474, ECO:0000269|PubMed:12663757}.	Secreted {ECO:0000269|PubMed:21183794}.		206708176	213948576	118924120	1.7986e+08	5.28963e+07	0.294097	50185433088	19442485248	11170988032	2.6933e+10	2.05575e+10	0.763285	117.683	4.691e-07
Q9HB71|CYBP_HUMAN	CYBP_HUMAN	Calcyclin-binding protein	2	42.2504	128.375	17.1364	CACYBP S100A6BP SIP PNAS-107	Acetylation;Alternative splicing;Cytoplasm;Direct protein sequencing;Nucleus;Phosphoprotein;Reference proteome;Ubl conjugation pathway	beta-catenin destruction complex [GO:0030877]; cell body [GO:0044297]; cytosol [GO:0005829]; extracellular exosome [GO:0070062]; neuron projection [GO:0043005]; nuclear envelope lumen [GO:0005641]; nucleoplasm [GO:0005654]; nucleus [GO:0005634]; SCF ubiquitin ligase complex [GO:0019005]; protein domain specific binding [GO:0019904]; protein homodimerization activity [GO:0042803]; S100 protein bin…			May be involved in calcium-dependent ubiquitination and subsequent proteasomal degradation of target proteins. Probably serves as a molecular bridge in ubiquitin E3 complexes. Participates in the ubiquitin-mediated degradation of beta-catenin (CTNNB1). {ECO:0000269|PubMed:16085652}.		Nucleus {ECO:0000269|PubMed:12895292}. Cytoplasm {ECO:0000269|PubMed:12895292}. Note=Cytoplasmic at low calcium concentrations. In neuroblastoma cells, after a retinoic acid (RA) induction and calcium increase, it localizes in both the nucleus and cytoplasm. The nuclear fraction may be phosphorylated.		221888576	812247040	319624320	451253312	3.16426e+08	0.701216	763154880	294847584	121415952	393139472	3.31969e+08	0.844404	0.847	0.541
P99999|CYC_HUMAN	CYC_HUMAN	Cytochrome c	5	44.0697	181.71	15.9259	CYCS CYC	Acetylation;Apoptosis;Direct protein sequencing;Disease mutation;Electron transport;Heme;Iron;Metal-binding;Mitochondrion;Phosphoprotein;Polymorphism;Reference proteome;Respiratory chain;Transport	cytosol [GO:0005829]; mitochondrial inner membrane [GO:0005743]; mitochondrial intermembrane space [GO:0005758]; mitochondrion [GO:0005739]; nucleus [GO:0005634]; protein phosphatase type 2A complex [GO:0000159]; respirasome [GO:0070469]; electron transporter, transferring electrons from CoQH2-cytochrome c reductase complex and cytochrome c oxidase complex activity [GO:0045155]; heme binding [GO:…			Electron carrier protein. The oxidized form of the cytochrome c heme group can accept an electron from the heme group of the cytochrome c1 subunit of cytochrome reductase. Cytochrome c then transfers this electron to the cytochrome oxidase complex, the final protein carrier in the mitochondrial electron-transport chain.; Plays a role in apoptosis. Suppression of the anti-apoptotic members or acti…		Mitochondrion intermembrane space. Note=Loosely associated with the inner membrane.	Thrombocytopenia 4 (THC4) [MIM:612004]: Thrombocytopenia is defined by a decrease in the number of platelets in circulating blood, resulting in the potential for increased bleeding and decreased ability for clotting. {ECO:0000269|PubMed:18345000}. Note=The disease is caused by mutations affecting the gene represented in this entry.	629100096	2492207360	672531008	1.26461e+09	1.06335e+09	0.84085	825336512	408895168	140862352	4.58365e+08	3.44908e+08	0.752475	0.363	0.002
Q96F07|CYFP2_HUMAN,Q96F07-2|CYFP2_HUMAN	CYFP2_HUMAN	Cytoplasmic FMR1-interacting protein 2	3	32.0156	71.2222	15.3636	CYFIP2 KIAA1168 PIR121	Acetylation;Alternative splicing;Apoptosis;Cell adhesion;Cell junction;Cytoplasm;Disease mutation;Epilepsy;Nucleus;RNA editing;Reference proteome;Synapse;Synaptosome	cell junction [GO:0030054]; cytoplasm [GO:0005737]; cytosol [GO:0005829]; extracellular exosome [GO:0070062]; membrane [GO:0016020]; neuron projection [GO:0043005]; nucleus [GO:0005634]; perinuclear region of cytoplasm [GO:0048471]; synapse [GO:0045202]; activation of cysteine-type endopeptidase activity [GO:0097202]; apoptotic process [GO:0006915]; axon guidance [GO:0007411]; cell morphogenesis …			Involved in T-cell adhesion and p53/TP53-dependent induction of apoptosis. Does not bind RNA. As component of the WAVE1 complex, required for BDNF-NTRK2 endocytic trafficking and signaling from early endosomes (By similarity). {ECO:0000250|UniProtKB:Q5SQX6, ECO:0000269|PubMed:10449408, ECO:0000269|PubMed:15048733, ECO:0000269|PubMed:17245118}.	Expressed in T-cells. Increased expression is observed in CD4(+) T-lymphocytes from patients with multiple sclerosis (at protein level). {ECO:0000269|PubMed:15048733}.	Cytoplasm {ECO:0000269|PubMed:10449408, ECO:0000269|PubMed:17245118}. Nucleus {ECO:0000269|PubMed:17245118}. Cytoplasm, perinuclear region {ECO:0000250|UniProtKB:Q5SQX6}. Cell junction, synapse, synaptosome {ECO:0000250|UniProtKB:Q5SQX6}. Note=Highly expressed in the perinuclear regionand enriched in synaptosomes (By similarity). Treatment with leptomycin-B triggers translocation to the nucleus (…	Epileptic encephalopathy, early infantile, 65 (EIEE65) [MIM:618008]: A form of epileptic encephalopathy, a heterogeneous group of severe childhood onset epilepsies characterized by refractory seizures, neurodevelopmental impairment, and poor prognosis. Development is normal prior to seizure onset, after which cognitive and motor delays become apparent. EIEE65 is an autosomal dominant form charact…	103596840	201277472	123400312	142758208	5.16374e+07	0.361712	214412960	79211856	36171140	1.09932e+08	9.30072e+07	0.846043	0.675	0.132
P01034|CYTC_HUMAN	CYTC_HUMAN	Cystatin-C	3	48.185	111.167	15.9091	CST3	Age-related macular degeneration;Amyloid;Amyloidosis;Direct protein sequencing;Disease mutation;Disulfide bond;Glycoprotein;Phosphoprotein;Polymorphism;Protease inhibitor;Reference proteome;Secreted;Signal;Thiol protease inhibitor	axon [GO:0030424]; basement membrane [GO:0005604]; contractile fiber [GO:0043292]; endoplasmic reticulum [GO:0005783]; endoplasmic reticulum lumen [GO:0005788]; extracellular exosome [GO:0070062]; extracellular region [GO:0005576]; extracellular space [GO:0005615]; ficolin-1-rich granule lumen [GO:1904813]; Golgi apparatus [GO:0005794]; lysosome [GO:0005764]; multivesicular body [GO:0005771]; neu…			As an inhibitor of cysteine proteinases, this protein is thought to serve an important physiological role as a local regulator of this enzyme activity.	Expressed in submandibular and sublingual saliva but not in parotid saliva (at protein level). Expressed in various body fluids, such as the cerebrospinal fluid and plasma. Expressed in highest levels in the epididymis, vas deferens, brain, thymus, and ovary and the lowest in the submandibular gland. {ECO:0000269|PubMed:15274116, ECO:0000269|PubMed:20189825}.	Secreted {ECO:0000269|PubMed:20189825}.	Amyloidosis 6 (AMYL6) [MIM:105150]: A hereditary generalized amyloidosis due to cystatin C amyloid deposition. Cystatin C amyloid accumulates in the walls of arteries, arterioles, and sometimes capillaries and veins of the brain, and in various organs including lymphoid tissue, spleen, salivary glands, and seminal vesicles. Amyloid deposition in the cerebral vessels results in cerebral amyloid an…	451179264	1629021440	593022976	891074560	6.43004e+08	0.721605	1192282368	566500736	259809744	6.72864e+08	4.75249e+08	0.706307	0.754	0.222
Q9NWV4|CZIB_HUMAN	CZIB_HUMAN	CXXC motif containing zinc binding protein	2	27.38	53.6667	15.4167	CZIB C1orf123	Direct protein sequencing;Metal-binding;Phosphoprotein;Reference proteome;Zinc	zinc ion binding [GO:0008270]							329331744	852911744	244685312	4.75643e+08	3.29454e+08	0.69265	396309216	219037456	105197928	2.40182e+08	1.46703e+08	0.6108	0.484	0.011
Q96EP5|DAZP1_HUMAN,Q96EP5-2|DAZP1_HUMAN	DAZP1_HUMAN	DAZ-associated protein 1	2	34.2082	79.9091	15.3636	DAZAP1	Acetylation;Alternative splicing;Cytoplasm;Developmental protein;Differentiation;Direct protein sequencing;Methylation;Nucleus;Polymorphism;RNA-binding;Reference proteome;Repeat;Spermatogenesis	cytosol [GO:0005829]; nucleoplasm [GO:0005654]; nucleus [GO:0005634]; protein-containing complex [GO:0032991]; ribonucleoprotein complex [GO:1990904]; mRNA 3'-UTR binding [GO:0003730]; poly(G) binding [GO:0034046]; poly(U) RNA binding [GO:0008266]; RNA binding [GO:0003723]; RNA stem-loop binding [GO:0035613]; cell differentiation [GO:0030154]; cell population proliferation [GO:0008283]; maternal …			RNA-binding protein, which may be required during spermatogenesis.	Mainly expressed in testis. Expressed to a lower level in thymus. Weakly or not expressed in heart, liver, brain, placenta, lung, skeletal muscle, kidney and pancreas. {ECO:0000269|PubMed:10857750}.	Cytoplasm {ECO:0000269|PubMed:22001406}. Nucleus {ECO:0000269|PubMed:22001406}. Note=Predominantly cytoplasmic (By similarity). Nuclear at some stages of spermatozoides development. In midpachytene spermatocytes, it is localized in both the cytoplasm and the nuclei and is clearly excluded from the sex vesicles. In round spermatids, it localizes mainly in the nuclei, whereas in elongated spermatid…		96079000	119445728	45122096	8.68823e+07	3.80057e+07	0.437439	69313264	36247948	13702669	39754627	2.79706e+07	0.703582	0.37	0.039
Q9UJU6|DBNL_HUMAN	DBNL_HUMAN	Drebrin-like protein	9	49.1767	379.075	16.5758	DBNL CMAP SH3P7 PP5423	Acetylation;Actin-binding;Adaptive immunity;Alternative splicing;Cell junction;Cell membrane;Cell projection;Coiled coil;Cytoplasm;Cytoplasmic vesicle;Cytoskeleton;Endocytosis;Endosome;Golgi apparatus;Immunity;Membrane;Phosphoprotein;Reference proteome;SH3 domain;Synapse;Transport	cell cortex [GO:0005938]; cell junction [GO:0030054]; clathrin-coated vesicle membrane [GO:0030665]; cortical actin cytoskeleton [GO:0030864]; cytoplasm [GO:0005737]; cytosol [GO:0005829]; dendrite [GO:0030425]; early endosome [GO:0005769]; extracellular exosome [GO:0070062]; extracellular region [GO:0005576]; ficolin-1-rich granule lumen [GO:1904813]; Golgi membrane [GO:0000139]; lamellipodium […			Adapter protein that binds F-actin and DNM1, and thereby plays a role in receptor-mediated endocytosis. Plays a role in the reorganization of the actin cytoskeleton, formation of cell projections, such as neurites, in neuron morphogenesis and synapse formation via its interaction with WASL and COBL. Does not bind G-actin and promote actin polymerization by itself. Required for the formation of or…		Cytoplasm, cytoskeleton {ECO:0000250|UniProtKB:Q62418}. Cell projection, lamellipodium {ECO:0000250|UniProtKB:Q62418}. Cell projection, ruffle {ECO:0000250|UniProtKB:Q62418}. Cytoplasm, cell cortex {ECO:0000250|UniProtKB:Q62418}. Cytoplasm, cytosol {ECO:0000250|UniProtKB:Q9JHL4}. Cell junction, synapse {ECO:0000250|UniProtKB:Q62418}. Perikaryon {ECO:0000250|UniProtKB:Q62418}. Cell projection, neu…		1627449856	3919308288	2002779136	2.51651e+09	1.22927e+09	0.48848	2837849344	1698650624	883413824	1.80664e+09	9.81682e+08	0.543375	0.693	0.012
Q96GG9|DCNL1_HUMAN	DCNL1_HUMAN	DCN1-like protein 1	2	42.44	60.5	15	DCUN1D1 DCN1 DCUN1L1 RP42 SCCRO	Acetylation;Nucleus;Proto-oncogene;Reference proteome;Ubl conjugation pathway	cytosol [GO:0005829]; nucleoplasm [GO:0005654]; ubiquitin ligase complex [GO:0000151]; cullin family protein binding [GO:0097602]; ubiquitin conjugating enzyme binding [GO:0031624]; ubiquitin-like protein binding [GO:0032182]; positive regulation of protein neddylation [GO:2000436]; positive regulation of ubiquitin-protein transferase activity [GO:0051443]; post-translational protein modification…			Part of an E3 ubiquitin ligase complex for neddylation. Promotes neddylation of cullin components of E3 cullin-RING ubiquitin ligase complexes. Acts by binding to cullin-RBX1 complexes in the cytoplasm and promoting their nuclear translocation, enhancing recruitment of E2-NEDD8 (UBE2M-NEDD8) thioester to the complex, and optimizing the orientation of proteins in the complex to allow efficient tra…	Expressed in pancreas, kidney, placenta, brain and heart. Weakly or not expressed in liver, skeletal muscle and lung. Strongly overexpressed in thyroid tumors, bronchioloalveolar carcinomas, and malignant tissues of squamous cell carcinoma of the oral tongue. Not overexpressed in aggressive adrenocortical carcinomas. {ECO:0000269|PubMed:10777668}.	Nucleus {ECO:0000269|PubMed:25349211}.		64109624	103847928	49427384	7.24616e+07	2.81552e+07	0.388553	38997096	25746058	21302136	2.86818e+07	9.20552e+06	0.320954	0.373	0.005
Q96C86|DCPS_HUMAN	DCPS_HUMAN	m7GpppX diphosphatase	10	46.3261	309.627	16.5778	DCPS DCS1 HINT5 HSPC015	Acetylation;Cytoplasm;Direct protein sequencing;Disease mutation;Hydrolase;Mental retardation;Nucleus;Phosphoprotein;Polymorphism;Reference proteome;mRNA processing;mRNA splicing	cytoplasm [GO:0005737]; cytosol [GO:0005829]; mitochondrion [GO:0005739]; nucleoplasm [GO:0005654]; nucleus [GO:0005634]; P-body [GO:0000932]; exoribonuclease activity [GO:0004532]; m7G(5')pppN diphosphatase activity [GO:0050072]; RNA 7-methylguanosine cap binding [GO:0000340]; cellular response to menadione [GO:0036245]; deadenylation-dependent decapping of nuclear-transcribed mRNA [GO:0000290];…	Reaction=a 5'-end (N(7)-methyl 5'-triphosphoguanosine)-(purine-ribonucleotide) in mRNA + H2O = 7-methyl-GMP + a 5'-end diphospho-(purine-ribonucleoside) in mRNA + 2 H(+); Xref=Rhea:RHEA:37099, Rhea:RHEA-COMP:12925, Rhea:RHEA-COMP:13929, ChEBI:CHEBI:15377, ChEBI:CHEBI:15378, ChEBI:CHEBI:58285, ChEBI:CHEBI:133968, ChEBI:CHEBI:138276; EC=3.6.1.59; Evidence={ECO:0000269|PubMed:15273322, ECO:0000269|P…		Decapping scavenger enzyme that catalyzes the cleavage of a residual cap structure following the degradation of mRNAs by the 3'->5' exosome-mediated mRNA decay pathway. Hydrolyzes cap analog structures like 7-methylguanosine nucleoside triphosphate (m7GpppG) with up to 10 nucleotide substrates (small capped oligoribonucleotides) and specifically releases 5'-phosphorylated RNA fragments and 7-meth…	Detected in liver, brain, kidney, testis and prostate. {ECO:0000269|PubMed:12871939}.	Cytoplasm. Nucleus. Note=Predominantly localized in the nucleus. Nucleocytoplasmic shuttling protein that can transiently enter the cytoplasm in mammalian cells in a XPO1/CRM1-dependent manner.	Al-Raqad syndrome (ARS) [MIM:616459]: A syndrome characterized by delayed psychomotor development, moderate to severe intellectual disability, poor or absent speech, microcephaly, congenital hypotonia, and severe growth delay. {ECO:0000269|PubMed:25701870, ECO:0000269|PubMed:25712129}. Note=The disease is caused by mutations affecting the gene represented in this entry.	1765206272	5928454144	1701148160	3.1316e+09	2.42236e+09	0.77352	2616696320	1142113280	382027456	1.38028e+09	1.13621e+09	0.823176	0.423	0.003
Q14203|DCTN1_HUMAN,Q14203-6|DCTN1_HUMAN,Q14203-4|DCTN1_HUMAN,Q14203-3|DCTN1_HUMAN,Q14203-2|DCTN1_HUMAN,Q14203-5|DCTN1_HUMAN	DCTN1_HUMAN	Dynactin subunit 1	3	35.9875	69.3636	16.4167	DCTN1	Alternative splicing;Amyotrophic lateral sclerosis;Cell cycle;Cell division;Coiled coil;Cytoplasm;Cytoskeleton;Dynein;Microtubule;Mitosis;Neurodegeneration;Neuropathy;Nucleus;Parkinsonism;Phosphoprotein;Polymorphism;Reference proteome;Transport;Ubl conjugation	axon [GO:0030424]; cell [GO:0005623]; cell cortex [GO:0005938]; cell cortex region [GO:0099738]; centriolar subdistal appendage [GO:0120103]; centriole [GO:0005814]; centrosome [GO:0005813]; cytoplasm [GO:0005737]; cytosol [GO:0005829]; dynein complex [GO:0030286]; intercellular bridge [GO:0045171]; kinetochore [GO:0000776]; membrane [GO:0016020]; microtubule [GO:0005874]; microtubule associated …			Plays a key role in dynein-mediated retrograde transport of vesicles and organelles along microtubules by recruiting and tethering dynein to microtubules. Binds to both dynein and microtubules providing a link between specific cargos, microtubules and dynein. Essential for targeting dynein to microtubule plus ends, recruiting dynein to membranous cargos and enhancing dynein processivity (the abil…	Brain.	Cytoplasm {ECO:0000269|PubMed:17828277}. Cytoplasm, cytoskeleton {ECO:0000269|PubMed:17828277, ECO:0000269|PubMed:22777741, ECO:0000269|PubMed:25774020, ECO:0000269|PubMed:26972003}. Cytoplasm, cytoskeleton, microtubule organizing center, centrosome {ECO:0000269|PubMed:14654843, ECO:0000269|PubMed:20719959, ECO:0000269|PubMed:23985322, ECO:0000269|PubMed:25774020}. Cytoplasm, cytoskeleton, microt…	Neuronopathy, distal hereditary motor, 7B (HMN7B) [MIM:607641]: A neuromuscular disorder. Distal hereditary motor neuronopathies constitute a heterogeneous group of neuromuscular disorders caused by selective degeneration of motor neurons in the anterior horn of the spinal cord, without sensory deficit in the posterior horn. The overall clinical picture consists of a classical distal muscular atr…	26731682	113280136	26051704	5.53545e+07	5.01662e+07	0.906272	61644972	24189122	6843598	30892564	2.80089e+07	0.906656	0.548	0.132
Q7Z4W1|DCXR_HUMAN	DCXR_HUMAN	L-xylulose reductase	2	24.037	40.2	16.5	DCXR SDR20C1	Acetylation;Carbohydrate metabolism;Direct protein sequencing;Glucose metabolism;Membrane;Methylation;NADP;Oxidoreductase;Phosphoprotein;Reference proteome;Xylose metabolism	brush border [GO:0005903]; cytoplasmic microtubule [GO:0005881]; extracellular exosome [GO:0070062]; microvillus [GO:0005902]; nucleus [GO:0005634]; plasma membrane [GO:0005886]; carbonyl reductase (NADPH) activity [GO:0004090]; identical protein binding [GO:0042802]; L-xylulose reductase (NAD+) activity [GO:0044105]; L-xylulose reductase (NADP+) activity [GO:0050038]; oxidoreductase activity, ac…	Reaction=NADP(+) + xylitol = H(+) + L-xylulose + NADPH; Xref=Rhea:RHEA:17025, ChEBI:CHEBI:15378, ChEBI:CHEBI:17151, ChEBI:CHEBI:17399, ChEBI:CHEBI:57783, ChEBI:CHEBI:58349; EC=1.1.1.10; Evidence={ECO:0000269|PubMed:11882650};		Catalyzes the NADPH-dependent reduction of several pentoses, tetroses, trioses, alpha-dicarbonyl compounds and L-xylulose. Participates in the uronate cycle of glucose metabolism. May play a role in the water absorption and cellular osmoregulation in the proximal renal tubules by producing xylitol, an osmolyte, thereby preventing osmolytic stress from occurring in the renal tubules.	Highly expressed in kidney, liver and epididymis. In the epididymis, it is mainly expressed in the proximal and distal sections of the corpus region. Weakly or not expressed in brain, lung, heart, spleen and testis. {ECO:0000269|PubMed:10385429, ECO:0000269|PubMed:11882650}.	Membrane {ECO:0000250}; Peripheral membrane protein {ECO:0000250}. Note=Probably recruited to membranes via an interaction with phosphatidylinositol. {ECO:0000250}.	Pentosuria (PNTSU) [MIM:260800]: An inborn error of metabolism characterized by excessive urinary excretion of L-xylulose. {ECO:0000269|PubMed:11882650, ECO:0000269|PubMed:22042873, ECO:0000269|PubMed:4392213}. Note=The disease is caused by mutations affecting the gene represented in this entry.	27253420	74934280	35191720	45793140	2.55472e+07	0.557882	60919544	24085586	12710138	32571756	2.52002e+07	0.773681	0.672	0.155
O95865|DDAH2_HUMAN	DDAH2_HUMAN	N(G),N(G)-dimethylarginine dimethylaminohydrolase 2	5	39.3967	135.75	15.6957	DDAH2 DDAH G6A NG30	Cytoplasm;Direct protein sequencing;Hydrolase;Mitochondrion;Reference proteome	centriolar satellite [GO:0034451]; cytosol [GO:0005829]; extracellular exosome [GO:0070062]; mitochondrion [GO:0005739]; amino acid binding [GO:0016597]; catalytic activity [GO:0003824]; dimethylargininase activity [GO:0016403]; hydrolase activity, acting on carbon-nitrogen (but not peptide) bonds, in linear amidines [GO:0016813]; arginine catabolic process [GO:0006527]; arginine metabolic proces…	Reaction=H2O + N(omega),N(omega)-dimethyl-L-arginine = dimethylamine + L-citrulline; Xref=Rhea:RHEA:17305, ChEBI:CHEBI:15377, ChEBI:CHEBI:57743, ChEBI:CHEBI:58040, ChEBI:CHEBI:58326; EC=3.5.3.18; Evidence={ECO:0000269|PubMed:10493931};		Hydrolyzes N(G),N(G)-dimethyl-L-arginine (ADMA) and N(G)-monomethyl-L-arginine (MMA) which act as inhibitors of NOS. Has therefore a role in the regulation of nitric oxide generation. {ECO:0000269|PubMed:10493931}.	Detected in heart, placenta, lung, liver, skeletal muscle, kidney and pancreas, and at very low levels in brain. {ECO:0000269|PubMed:10493931}.	Cytoplasm {ECO:0000269|PubMed:21898353}. Mitochondrion {ECO:0000269|PubMed:21898353}. Note=Translocates from cytosol to mitochondrion upon IL-1beta stimulation in chondrocytes.		652215808	2376748800	706881536	1245282048	9.8026e+08	0.787179	611149248	542502208	182284112	445311856	2.3036e+08	0.517301	0.374	0.0004964
Q16531|DDB1_HUMAN	DDB1_HUMAN	DNA damage-binding protein 1	9	43.1137	230.1	16.6	DDB1 XAP1	Acetylation;Alternative splicing;Biological rhythms;Cytoplasm;DNA damage;DNA repair;DNA-binding;Host-virus interaction;Isopeptide bond;Nucleus;Phosphoprotein;Polymorphism;Reference proteome;Repeat;Ubl conjugation;Ubl conjugation pathway	Cul4-RING E3 ubiquitin ligase complex [GO:0080008]; Cul4A-RING E3 ubiquitin ligase complex [GO:0031464]; Cul4B-RING E3 ubiquitin ligase complex [GO:0031465]; cullin-RING ubiquitin ligase complex [GO:0031461]; cytoplasm [GO:0005737]; extracellular exosome [GO:0070062]; extracellular space [GO:0005615]; nuclear chromosome, telomeric region [GO:0000784]; nucleoplasm [GO:0005654]; nucleus [GO:0005634…		PATHWAY: Protein modification; protein ubiquitination. {ECO:0000269|PubMed:25043012, ECO:0000269|PubMed:25108355}.	Required for DNA repair (PubMed:15448697, PubMed:16260596, PubMed:16407242, PubMed:16940174). Binds to DDB2 to form the UV-damaged DNA-binding protein complex (the UV-DDB complex) (PubMed:15448697, PubMed:16260596, PubMed:16407242, PubMed:16940174). The UV-DDB complex may recognize UV-induced DNA damage and recruit proteins of the nucleotide excision repair pathway (the NER pathway) to initiate D…		Cytoplasm. Nucleus. Note=Primarily cytoplasmic. Translocates to the nucleus following UV irradiation and subsequently accumulates at sites of DNA damage.		672049600	1761648000	586994432	1006897344	6.55015e+08	0.650528	1081118848	402851872	171710656	551893792	4.72669e+08	0.856449	0.502	0.013
A6NHG4|DDTL_HUMAN,P30046|DOPD_HUMAN,P30046-2|DOPD_HUMAN	DDTL_HUMAN	D-dopachrome decarboxylase-like protein	2				DDTL	Cytoplasm;Lyase;Reference proteome	cytoplasm [GO:0005737]; extracellular exosome [GO:0070062]; lyase activity [GO:0016829]			May have lyase activity. {ECO:0000305}.		Cytoplasm {ECO:0000250}.		310927968	1311967232	360774016	661223072	5.64112e+08	0.853134	350815904	195695248	79453000	2.08655e+08	1.36145e+08	0.652489	0.327	0.0009876
Q92499|DDX1_HUMAN,Q92499-2|DDX1_HUMAN,Q92499-3|DDX1_HUMAN	DDX1_HUMAN	ATP-dependent RNA helicase DDX1	3	20.8779	47.7273	15.7273	DDX1	ATP-binding;Acetylation;Activator;Alternative splicing;Antiviral defense;Cytoplasm;DNA-binding;Exonuclease;Helicase;Host-virus interaction;Hydrolase;Immunity;Innate immunity;Isopeptide bond;Mitochondrion;Nuclease;Nucleotide-binding;Nucleus;Phosphoprotein;RNA-binding;Reference proteome;Transcription;Transcription regulation;Ubl conjugation;mRNA processing;tRNA processing	cleavage body [GO:0071920]; cytoplasm [GO:0005737]; cytoplasmic stress granule [GO:0010494]; cytosol [GO:0005829]; membrane [GO:0016020]; mitochondrion [GO:0005739]; nucleoplasm [GO:0005654]; nucleus [GO:0005634]; ribonucleoprotein complex [GO:1990904]; tRNA-splicing ligase complex [GO:0072669]; ATP binding [GO:0005524]; chromatin binding [GO:0003682]; DNA binding [GO:0003677]; DNA/RNA helicase a…	Reaction=ATP + H2O = ADP + H(+) + phosphate; Xref=Rhea:RHEA:13065, ChEBI:CHEBI:15377, ChEBI:CHEBI:15378, ChEBI:CHEBI:30616, ChEBI:CHEBI:43474, ChEBI:CHEBI:456216; EC=3.6.4.13;		Acts as an ATP-dependent RNA helicase, able to unwind both RNA-RNA and RNA-DNA duplexes. Possesses 5' single-stranded RNA overhang nuclease activity. Possesses ATPase activity on various RNA, but not DNA polynucleotides. May play a role in RNA clearance at DNA double-strand breaks (DSBs), thereby facilitating the template-guided repair of transcriptionally active regions of the genome. Together w…	Highest levels of transcription in 2 retinoblastoma cell lines and in tissues of neuroectodermal origin including the retina, brain, and spinal cord. {ECO:0000269|PubMed:7689221}.	Nucleus. Cytoplasm. Cytoplasmic granule. Cytoplasm, cytosol {ECO:0000250|UniProtKB:Q91VR5}. Mitochondrion {ECO:0000250|UniProtKB:Q91VR5}. Note=Localized with MBNL1, TIAL1 and YBX1 in stress granules upon stress. Localized with CSTF2 in cleavage bodies. Forms large aggregates called DDX1 bodies. Relocalized into multiple foci (IR-induced foci or IRIF) after IR treatment, a process that depends on …		121390880	273677856	120451176	1.7184e+08	8.81954e+07	0.513242	164858704	46335992	34427704	8.18741e+07	7.2113e+07	0.880778	0.43	0.003
Q86XP3|DDX42_HUMAN,Q86XP3-2|DDX42_HUMAN	DDX42_HUMAN	ATP-dependent RNA helicase DDX42	2	45.152	88.6	16	DDX42	ATP-binding;Acetylation;Alternative splicing;Coiled coil;Cytoplasm;Helicase;Hydrolase;Isopeptide bond;Methylation;Nucleotide-binding;Nucleus;Phosphoprotein;RNA-binding;Reference proteome;Ubl conjugation	Cajal body [GO:0015030]; cytoplasm [GO:0005737]; cytosol [GO:0005829]; membrane [GO:0016020]; nuclear speck [GO:0016607]; nucleoplasm [GO:0005654]; nucleus [GO:0005634]; ATP binding [GO:0005524]; RNA binding [GO:0003723]; RNA helicase activity [GO:0003724]; mRNA splicing, via spliceosome [GO:0000398]; protein localization [GO:0008104]; regulation of apoptotic process [GO:0042981]	Reaction=ATP + H2O = ADP + H(+) + phosphate; Xref=Rhea:RHEA:13065, ChEBI:CHEBI:15377, ChEBI:CHEBI:15378, ChEBI:CHEBI:30616, ChEBI:CHEBI:43474, ChEBI:CHEBI:456216; EC=3.6.4.13;		ATP-dependent RNA helicase. Binds to partially double-stranded RNAs (dsRNAs) in order to unwind RNA secondary structures. Unwinding is promoted in the presence of single-strand binding proteins. Mediates also RNA duplex formation thereby displacing the single-strand RNA binding protein. ATP and ADP modulate its activity: ATP binding and hydrolysis by DDX42 triggers RNA strand separation, whereas …	Expressed in several cell lines (at protein level). Expressed in liver, lung, tonsil, thymus, muscle and pancreatic islets. {ECO:0000269|PubMed:10727850, ECO:0000269|PubMed:16397294}.	Cytoplasm. Nucleus speckle. Nucleus, Cajal body. Note=Isoform 2 is present in Cajal bodies (CBs) and nuclear speckles.		78852712	276522752	109421824	1.54932e+08	1.06404e+08	0.686776	134615696	73481240	245539968	1.51212e+08	8.72218e+07	0.576817	1.221	0.635
P17844|DDX5_HUMAN,P17844-2|DDX5_HUMAN	DDX5_HUMAN	Probable ATP-dependent RNA helicase DDX5	2	19.0564	43.0833	17.5	DDX5 G17P1 HELR HLR1	ATP-binding;Acetylation;Alternative splicing;Biological rhythms;Helicase;Hydrolase;Isopeptide bond;Nucleotide-binding;Nucleus;Phosphoprotein;Polymorphism;RNA-binding;Reference proteome;Spliceosome;Transcription;Transcription regulation;Ubl conjugation;mRNA processing;mRNA splicing	catalytic step 2 spliceosome [GO:0071013]; cytoplasm [GO:0005737]; extracellular exosome [GO:0070062]; membrane [GO:0016020]; nucleolus [GO:0005730]; nucleoplasm [GO:0005654]; nucleus [GO:0005634]; ribonucleoprotein complex [GO:1990904]; androgen receptor binding [GO:0050681]; ATP binding [GO:0005524]; calcium-dependent protein binding [GO:0048306]; calmodulin binding [GO:0005516]; enzyme binding…	Reaction=ATP + H2O = ADP + H(+) + phosphate; Xref=Rhea:RHEA:13065, ChEBI:CHEBI:15377, ChEBI:CHEBI:15378, ChEBI:CHEBI:30616, ChEBI:CHEBI:43474, ChEBI:CHEBI:456216; EC=3.6.4.13;		Involved in the alternative regulation of pre-mRNA splicing; its RNA helicase activity is necessary for increasing tau exon 10 inclusion and occurs in a RBM4-dependent manner. Binds to the tau pre-mRNA in the stem-loop region downstream of exon 10. The rate of ATP hydrolysis is highly stimulated by single-stranded RNA. Involved in transcriptional regulation; the function is independent of the RNA…		Nucleus, nucleolus {ECO:0000269|PubMed:10837141, ECO:0000269|PubMed:1996094}.		137891840	277420768	126183160	1.80499e+08	8.4141e+07	0.466159	204706064	102702880	49199824	1.1887e+08	7.90036e+07	0.664624	0.598	0.042
P26196|DDX6_HUMAN	DDX6_HUMAN	Probable ATP-dependent RNA helicase DDX6	4	36.4843	91.1429	14.7143	DDX6 HLR2 RCK	ATP-binding;Chromosomal rearrangement;Cytoplasm;Helicase;Hydrolase;Nucleotide-binding;Nucleus;Phosphoprotein;Proto-oncogene;RNA-binding;Reference proteome;Ubl conjugation	chromatoid body [GO:0033391]; concave side of sperm head [GO:0061830]; cytoplasm [GO:0005737]; cytoplasmic ribonucleoprotein granule [GO:0036464]; cytoplasmic stress granule [GO:0010494]; cytosol [GO:0005829]; heterochromatin [GO:0000792]; membrane [GO:0016020]; mitochondrion [GO:0005739]; nucleolus [GO:0005730]; nucleus [GO:0005634]; outer dense fiber [GO:0001520]; P-body [GO:0000932]; perinucle…	Reaction=ATP + H2O = ADP + H(+) + phosphate; Xref=Rhea:RHEA:13065, ChEBI:CHEBI:15377, ChEBI:CHEBI:15378, ChEBI:CHEBI:30616, ChEBI:CHEBI:43474, ChEBI:CHEBI:456216; EC=3.6.4.13; Evidence={ECO:0000305};		In the process of mRNA degradation, plays a role in mRNA decapping (PubMed:16364915). Blocks autophagy in nutrient-rich conditions by repressing the expression of ATG-related genes through degradation of their transcripts (PubMed:26098573). {ECO:0000269|PubMed:16364915, ECO:0000269|PubMed:26098573}.	Abundantly expressed in most tissues.	Cytoplasm, P-body {ECO:0000269|PubMed:16364915, ECO:0000269|PubMed:16699599, ECO:0000269|PubMed:20616046, ECO:0000269|PubMed:22915799, ECO:0000269|PubMed:26184334}. Cytoplasm {ECO:0000269|PubMed:26184334}. Nucleus {ECO:0000269|PubMed:26184334}. Note=Upon cellular stress, relocalizes to stress granules (PubMed:26184334). {ECO:0000269|PubMed:26184334}.	Note=A chromosomal aberration involving DDX6 may be a cause of hematopoietic tumors such as B-cell lymphomas. Translocation t(11;14)(q23;q32).	247955392	662645824	237405376	382668864	2.42525e+08	0.633771	445902880	297769984	112938280	285537048	1.66819e+08	0.584229	0.723	0.148
P35659|DEK_HUMAN,P35659-2|DEK_HUMAN	DEK_HUMAN	Protein DEK	3	45.3207	109.786	16.2857	DEK	ADP-ribosylation;Acetylation;Alternative splicing;Chromatin regulator;Chromosomal rearrangement;DNA-binding;Direct protein sequencing;Nucleus;Phosphoprotein;Polymorphism;Proto-oncogene;Reference proteome	contractile fiber [GO:0043292]; nucleoplasm [GO:0005654]; nucleus [GO:0005634]; DNA binding [GO:0003677]; histone binding [GO:0042393]; RNA binding [GO:0003723]; chromatin organization [GO:0006325]; positive regulation of gene expression, epigenetic [GO:0045815]; regulation of double-strand break repair [GO:2000779]; regulation of double-strand break repair via nonhomologous end joining [GO:20010…			Involved in chromatin organization. {ECO:0000269|PubMed:17524367}.	Ubiquitous. Expressed at relatively high levels.	Nucleus {ECO:0000269|PubMed:17524367, ECO:0000269|PubMed:19695025}. Note=Enriched in regions where chromatin is decondensed or sparse in the interphase nuclei.	Note=A chromosomal aberration involving DEK is found in a subset of acute myeloid leukemia (AML); also known as acute non-lymphocytic leukemia (PubMed:1549122). Translocation t(6;9)(p23;q34) with NUP214/CAN (PubMed:1549122). It results in the formation of a DEK-NUP214 fusion gene (PubMed:1549122). {ECO:0000269|PubMed:1549122}.	252601088	889873152	428724704	5.23733e+08	3.29088e+08	0.628351	527032480	265834208	58711012	2.83859e+08	2.3468e+08	0.826749	0.521	0.005
P15924|DESP_HUMAN,P15924-3|DESP_HUMAN,P15924-2|DESP_HUMAN	DESP_HUMAN	Desmoplakin	3	18.9932	66	20.9412	DSP	Alternative splicing;Cardiomyopathy;Cell junction;Cell membrane;Coiled coil;Cytoplasm;Cytoskeleton;Disease mutation;Epidermolysis bullosa;Membrane;Methylation;Palmoplantar keratoderma;Phosphoprotein;Polymorphism;Reference proteome;Repeat;SH3 domain	basolateral plasma membrane [GO:0016323]; cell junction [GO:0030054]; cornified envelope [GO:0001533]; cytoplasm [GO:0005737]; desmosome [GO:0030057]; extracellular exosome [GO:0070062]; fascia adherens [GO:0005916]; ficolin-1-rich granule membrane [GO:0101003]; intercalated disc [GO:0014704]; intermediate filament [GO:0005882]; membrane [GO:0016020]; nucleus [GO:0005634]; plasma membrane [GO:000…			Major high molecular weight protein of desmosomes. Involved in the organization of the desmosomal cadherin-plakoglobin complexes into discrete plasma membrane domains and in the anchoring of intermediate filaments to the desmosomes.	Isoform DPI is apparently an obligate constituent of all desmosomes. Isoform DPII resides predominantly in tissues and cells of stratified origin.	Cell junction, desmosome {ECO:0000269|PubMed:12802069}. Cytoplasm, cytoskeleton {ECO:0000269|PubMed:12802069}. Cell membrane {ECO:0000250|UniProtKB:E9Q557}. Note=Innermost portion of the desmosomal plaque. Colocalizes with epidermal KRT5-KRT14 and simple KRT8-KRT18 keratins and VIM intermediate filaments network (PubMed:12802069). Localizes at the intercalated disk in cardiomyocytes (By similarit…	Keratoderma, palmoplantar, striate 2 (SPPK2) [MIM:612908]: A dermatological disorder characterized by thickening of the skin on the palms (linear pattern) and the soles (island-like pattern) and flexor aspect of the fingers. Abnormalities of the nails, the teeth and the hair are rarely present. {ECO:0000269|PubMed:9887343}. Note=The disease is caused by mutations affecting the gene represented in…	9582105	1116730496	46138176	3.90817e+08	6.28925e+08	1.60926	48019580	33033602	38415916	3.9823e+07	7.59143e+06	0.190629	0.155	0.175
P60981|DEST_HUMAN,P60981-2|DEST_HUMAN	DEST_HUMAN	Destrin	3	34.4057	88.2857	14.5	DSTN ACTDP DSN	Acetylation;Actin-binding;Alternative splicing;Direct protein sequencing;Phosphoprotein;Polymorphism;Reference proteome;Ubl conjugation	actin cytoskeleton [GO:0015629]; cortical actin cytoskeleton [GO:0030864]; extracellular exosome [GO:0070062]; actin filament binding [GO:0051015]; actin filament depolymerization [GO:0030042]; actin filament fragmentation [GO:0030043]; actin filament severing [GO:0051014]; actin polymerization or depolymerization [GO:0008154]; positive regulation of actin filament depolymerization [GO:0030836]			Actin-depolymerizing protein. Severs actin filaments (F-actin) and binds to actin monomers (G-actin). Acts in a pH-independent manner. {ECO:0000269|PubMed:11812157}.	Widely distributed in various tissues.			102832192	233091520	84823760	1.40249e+08	8.09065e+07	0.576877	146931200	61927532	24372486	7.77437e+07	6.27915e+07	0.807673	0.498	0.023
P09417|DHPR_HUMAN	DHPR_HUMAN	Dihydropteridine reductase	4	65.34	145	18.2	QDPR DHPR SDR33C1	Acetylation;Alternative splicing;Direct protein sequencing;Disease mutation;NADP;Oxidoreductase;Phenylketonuria;Polymorphism;Reference proteome;Tetrahydrobiopterin biosynthesis	cytoplasm [GO:0005737]; cytosol [GO:0005829]; extracellular exosome [GO:0070062]; neuron projection [GO:0043005]; 6,7-dihydropteridine reductase activity [GO:0004155]; electron transfer activity [GO:0009055]; identical protein binding [GO:0042802]; NADH binding [GO:0070404]; NADPH binding [GO:0070402]; cellular amino acid metabolic process [GO:0006520]; cellular response to drug [GO:0035690]; dih…	Reaction=5,6,7,8-tetrahydropteridine + NAD(+) = 6,7-dihydropteridine + H(+) + NADH; Xref=Rhea:RHEA:17869, ChEBI:CHEBI:15378, ChEBI:CHEBI:28889, ChEBI:CHEBI:30156, ChEBI:CHEBI:57540, ChEBI:CHEBI:57945; EC=1.5.1.34; Reaction=5,6,7,8-tetrahydropteridine + NADP(+) = 6,7-dihydropteridine + H(+) + NADPH; Xref=Rhea:RHEA:17865, ChEBI:CHEBI:15378, ChEBI:CHEBI:28889, ChEBI:CHEBI:30156, ChEBI:CHEBI:57783, C…		The product of this enzyme, tetrahydrobiopterin (BH-4), is an essential cofactor for phenylalanine, tyrosine, and tryptophan hydroxylases.			Hyperphenylalaninemia, BH4-deficient, C (HPABH4C) [MIM:261630]: Rare autosomal recessive disorder characterized by hyperphenylalaninemia and severe neurologic symptoms (malignant hyperphenylalaninemia) including axial hypotonia and truncal hypertonia, abnormal thermogenesis, and microcephaly. These signs are attributable to depletion of the neurotransmitters dopamine and serotonin, whose synthese…	371511552	584179904	205142432	3.86945e+08	1.89989e+08	0.490999	354829952	151139888	60749752	1.88907e+08	1.50634e+08	0.797398	0.407	0.024
Q00796|DHSO_HUMAN	DHSO_HUMAN	Sorbitol dehydrogenase	2	31.0345	52.2727	15.2	SORD	Acetylation;Alternative splicing;Cell projection;Cilium;Direct protein sequencing;Flagellum;Membrane;Metal-binding;Mitochondrion;NAD;Oxidoreductase;Phosphoprotein;Polymorphism;Reference proteome;Zinc	cytosol [GO:0005829]; extracellular exosome [GO:0070062]; extracellular space [GO:0005615]; membrane [GO:0016020]; mitochondrial membrane [GO:0031966]; motile cilium [GO:0031514]; (R,R)-butanediol dehydrogenase activity [GO:0000721]; carbohydrate binding [GO:0030246]; D-xylulose reductase activity [GO:0046526]; identical protein binding [GO:0042802]; L-iditol 2-dehydrogenase activity [GO:0003939]…	Reaction=D-fructose + H(+) + NADH = D-sorbitol + NAD(+); Xref=Rhea:RHEA:33031, ChEBI:CHEBI:15378, ChEBI:CHEBI:17924, ChEBI:CHEBI:37721, ChEBI:CHEBI:57540, ChEBI:CHEBI:57945; Evidence={ECO:0000269|PubMed:12962626, ECO:0000269|PubMed:3365415};PhysiologicalDirection=right-to-left; Xref=Rhea:RHEA:33033; Evidence={ECO:0000305|PubMed:12962626}; Reaction=L-threitol + NAD(+) = H(+) + L-erythrulose + NADH…		Polyol dehydrogenase that catalyzes the reversible NAD(+)-dependent oxidation of various sugar alcohols. Is mostly active with D-sorbitol (D-glucitol), L-threitol, xylitol and ribitol as substrates, leading to the C2-oxidized products D-fructose, L-erythrulose, D-xylulose, and D-ribulose, respectively (PubMed:3365415). Is a key enzyme in the polyol pathway that interconverts glucose and fructose …	Expressed in liver (PubMed:3365415). Expressed in kidney and epithelial cells of both benign and malignant prostate tissue. Expressed in epididymis (at protein level). {ECO:0000269|PubMed:16278369, ECO:0000269|PubMed:19423711, ECO:0000269|PubMed:20372835, ECO:0000269|PubMed:3365415}.	Mitochondrion membrane {ECO:0000250|UniProtKB:Q64442}; Peripheral membrane protein {ECO:0000250|UniProtKB:Q64442}. Cell projection, cilium, flagellum {ECO:0000250|UniProtKB:Q64442}. Note=Associated with mitochondria of the midpiece and near the plasma membrane in the principal piece of the flagellum. Also found in the epididymosome, secreted by the epididymal epithelium and that transfers protein…		72207912	331964768	105004256	1.69726e+08	1.41457e+08	0.833444	153394224	58222864	24618802	7.87453e+07	6.67956e+07	0.848249	0.468	0.024
O43143|DHX15_HUMAN	DHX15_HUMAN	Putative pre-mRNA-splicing factor ATP-dependent RNA helicase DHX15	7	23.1614	124.038	17.1667	DHX15 DBP1 DDX15	ATP-binding;Acetylation;Helicase;Hydrolase;Isopeptide bond;Nucleotide-binding;Nucleus;Phosphoprotein;Reference proteome;Ubl conjugation;mRNA processing;mRNA splicing	nuclear speck [GO:0016607]; nucleolus [GO:0005730]; nucleoplasm [GO:0005654]; nucleus [GO:0005634]; spliceosomal complex [GO:0005681]; U12-type spliceosomal complex [GO:0005689]; ATP binding [GO:0005524]; double-stranded RNA binding [GO:0003725]; RNA binding [GO:0003723]; RNA helicase activity [GO:0003724]; mRNA processing [GO:0006397]; mRNA splicing, via spliceosome [GO:0000398]; response to alk…	Reaction=ATP + H2O = ADP + H(+) + phosphate; Xref=Rhea:RHEA:13065, ChEBI:CHEBI:15377, ChEBI:CHEBI:15378, ChEBI:CHEBI:30616, ChEBI:CHEBI:43474, ChEBI:CHEBI:456216; EC=3.6.4.13; Evidence={ECO:0000269|PubMed:19432882};		Pre-mRNA processing factor involved in disassembly of spliceosomes after the release of mature mRNA. In cooperation with TFIP11 seem to be involved in the transition of the U2, U5 and U6 snRNP-containing IL complex to the snRNP-free IS complex leading to efficient debranching and turnover of excised introns. {ECO:0000269|PubMed:19103666}.	Ubiquitous.	Nucleus. Nucleus, nucleolus.		318691968	961437120	367997600	5.49376e+08	3.57706e+08	0.651114	521033024	183009360	80920000	261654128	2.30355e+08	0.880381	0.446	0.002
Q08211|DHX9_HUMAN	DHX9_HUMAN	ATP-dependent RNA helicase A	9	41.6518	224.045	18.0698	DHX9 DDX9 LKP NDH2	ATP-binding;Acetylation;Activator;Alternative splicing;Biological rhythms;Cytoplasm;Cytoskeleton;DNA replication;DNA-binding;Direct protein sequencing;Helicase;Host-virus interaction;Hydrolase;Immunity;Inflammatory response;Innate immunity;Isopeptide bond;Manganese;Metal-binding;Methylation;Nucleotide-binding;Nucleus;Phosphoprotein;Polymorphism;RNA-binding;RNA-mediated gene silencing;Reference pr…	actin cytoskeleton [GO:0015629]; centrosome [GO:0005813]; CRD-mediated mRNA stability complex [GO:0070937]; cytoplasm [GO:0005737]; cytoplasmic ribonucleoprotein granule [GO:0036464]; cytosol [GO:0005829]; membrane [GO:0016020]; nuclear body [GO:0016604]; nuclear stress granule [GO:0097165]; nucleolus [GO:0005730]; nucleoplasm [GO:0005654]; nucleus [GO:0005634]; perichromatin fibrils [GO:0005726]…	Reaction=ATP + H2O = ADP + H(+) + phosphate; Xref=Rhea:RHEA:13065, ChEBI:CHEBI:15377, ChEBI:CHEBI:15378, ChEBI:CHEBI:30616, ChEBI:CHEBI:43474, ChEBI:CHEBI:456216; EC=3.6.4.13; Evidence={ECO:0000269|PubMed:11416126, ECO:0000269|PubMed:1537828, ECO:0000269|PubMed:20510246, ECO:0000269|PubMed:20669935, ECO:0000269|PubMed:24049074, ECO:0000269|PubMed:25062910, ECO:0000269|PubMed:8690889};		Multifunctional ATP-dependent nucleic acid helicase that unwinds DNA and RNA in a 3' to 5' direction and that plays important roles in many processes, such as DNA replication, transcriptional activation, post-transcriptional RNA regulation, mRNA translation and RNA-mediated gene silencing (PubMed:9111062, PubMed:11416126, PubMed:12711669, PubMed:15355351, PubMed:16680162, PubMed:17531811, PubMed:…		Nucleus {ECO:0000269|PubMed:10198287, ECO:0000269|PubMed:10207077, ECO:0000269|PubMed:11687588, ECO:0000269|PubMed:16375861, ECO:0000269|PubMed:17303075, ECO:0000269|PubMed:9162007}. Nucleus, nucleoplasm {ECO:0000269|PubMed:28221134}. Nucleus, nucleolus {ECO:0000269|PubMed:12429849}. Cytoplasm {ECO:0000269|PubMed:10198287, ECO:0000269|PubMed:10207077, ECO:0000269|PubMed:16375861, ECO:0000269|PubM…		486486208	1145616000	465311968	6.99138e+08	3.86806e+08	0.553261	569035520	306506560	124372272	333304784	2.2354e+08	0.670676	0.444	0.0005391
O60610|DIAP1_HUMAN,O60610-3|DIAP1_HUMAN,O60610-2|DIAP1_HUMAN	DIAP1_HUMAN	Protein diaphanous homolog 1	4	37.2258	86.6667	18	DIAPH1 DIAP1	Acetylation;Actin-binding;Alternative splicing;Cell membrane;Cell projection;Coiled coil;Cytoplasm;Cytoskeleton;Deafness;Direct protein sequencing;Disease mutation;Epilepsy;Hearing;Membrane;Non-syndromic deafness;Nucleus;Phosphoprotein;Reference proteome;Repeat	cytoplasm [GO:0005737]; cytosol [GO:0005829]; ficolin-1-rich granule membrane [GO:0101003]; microtubule organizing center [GO:0005815]; mitotic spindle [GO:0072686]; nucleus [GO:0005634]; plasma membrane [GO:0005886]; ruffle membrane [GO:0032587]; secretory granule membrane [GO:0030667]; actin binding [GO:0003779]; ion channel binding [GO:0044325]; Rho GTPase binding [GO:0017048]; RNA binding [GO…			Actin nucleation and elongation factor required for the assembly of F-actin structures, such as actin cables and stress fibers (By similarity). Binds to the barbed end of the actin filament and slows down actin polymerization and depolymerization (By similarity). Required for cytokinesis, and transcriptional activation of the serum response factor (By similarity). DFR proteins couple Rho and Src …	Expressed in brain, heart, placenta, lung, kidney, pancreas, liver, skeletal muscle and cochlea. Expressed in platelets (PubMed:26912466). {ECO:0000269|PubMed:26912466}.	Cell membrane {ECO:0000250|UniProtKB:O08808}. Cell projection, ruffle membrane {ECO:0000250|UniProtKB:O08808}. Cytoplasm, cytoskeleton {ECO:0000269|PubMed:24781755}. Cytoplasm, cytoskeleton, microtubule organizing center, centrosome {ECO:0000269|PubMed:24781755}. Cytoplasm, cytoskeleton, spindle {ECO:0000269|PubMed:24781755}. Cytoplasm {ECO:0000250|UniProtKB:O08808}. Nucleus {ECO:0000250|UniProtK…	Deafness, autosomal dominant, 1 (DFNA1) [MIM:124900]: A form of non-syndromic sensorineural hearing loss. Sensorineural deafness results from damage to the neural receptors of the inner ear, the nerve pathways to the brain, or the area of the brain that receives sound information. Patients may have mild thrombocytopenia and enlarged platelets, although most of DFNA1 affected individuals do not ha…	67029692	317410176	124878280	169772716	1.31089e+08	0.772142	190504464	104786752	71360888	122217368	6.14546e+07	0.50283	0.784	0.243
P31689|DNJA1_HUMAN,P31689-2|DNJA1_HUMAN	DNJA1_HUMAN	DnaJ homolog subfamily A member 1	2	20.8747	61.0769	15.9	DNAJA1 DNAJ2 HDJ2 HSJ2 HSPF4	Acetylation;Alternative splicing;Chaperone;Cytoplasm;Endoplasmic reticulum;Lipoprotein;Membrane;Metal-binding;Methylation;Microsome;Mitochondrion;Nucleus;Phosphoprotein;Prenylation;Reference proteome;Repeat;Zinc;Zinc-finger	cytoplasmic side of endoplasmic reticulum membrane [GO:0098554]; cytosol [GO:0005829]; extracellular exosome [GO:0070062]; membrane [GO:0016020]; microtubule cytoskeleton [GO:0015630]; mitochondrion [GO:0005739]; nucleus [GO:0005634]; perinuclear region of cytoplasm [GO:0048471]; ATP binding [GO:0005524]; ATPase activator activity [GO:0001671]; C3HC4-type RING finger domain binding [GO:0055131]; …			Co-chaperone for HSPA8/Hsc70 (PubMed:10816573). Stimulates ATP hydrolysis, but not the folding of unfolded proteins mediated by HSPA1A (in vitro) (PubMed:24318877). Plays a role in protein transport into mitochondria via its role as co-chaperone. Functions as co-chaperone for HSPA1B and negatively regulates the translocation of BAX from the cytosol to mitochondria in response to cellular stress, …	Ubiquitous. Isoform 2 is highly expressed in testis and lung, but detected at low levels in thymus, prostate, colon and liver. {ECO:0000269|PubMed:10816573, ECO:0000269|PubMed:15595953}.	Membrane {ECO:0000305|PubMed:10816573}; Lipid-anchor {ECO:0000305|PubMed:10816573}. Cytoplasm {ECO:0000269|PubMed:10816573}. Microsome {ECO:0000250}. Nucleus {ECO:0000269|PubMed:10816573}. Cytoplasm, perinuclear region {ECO:0000269|PubMed:10816573}. Mitochondrion {ECO:0000250}. Note=Primarily associated with microsomes. A minor proportion is associated with mitochondria (By similarity). Primarily…		15627267	35450560	21534348	2.42041e+07	1.01777e+07	0.420497	120654048	69323512	25060570	7.16794e+07	4.78403e+07	0.66742	2.75	0.003
O60884|DNJA2_HUMAN	DNJA2_HUMAN	DnaJ homolog subfamily A member 2	2	52.404	70.8	15.8	DNAJA2 CPR3 HIRIP4	Acetylation;Chaperone;Isopeptide bond;Lipoprotein;Membrane;Metal-binding;Methylation;Phosphoprotein;Prenylation;Reference proteome;Repeat;Ubl conjugation;Zinc;Zinc-finger	cytosol [GO:0005829]; extracellular exosome [GO:0070062]; membrane [GO:0016020]; ATP binding [GO:0005524]; ATPase activator activity [GO:0001671]; chaperone binding [GO:0051087]; heat shock protein binding [GO:0031072]; metal ion binding [GO:0046872]; unfolded protein binding [GO:0051082]; positive regulation of cell population proliferation [GO:0008284]; protein refolding [GO:0042026]; response …			Co-chaperone of Hsc70. Stimulates ATP hydrolysis and the folding of unfolded proteins mediated by HSPA1A/B (in vitro) (PubMed:24318877). {ECO:0000269|PubMed:24318877}.		Membrane {ECO:0000305}; Lipid-anchor {ECO:0000305}.		21923580	98262232	49460976	5.65489e+07	3.86598e+07	0.683651	147780288	80800472	32256280	86945680	5.80067e+07	0.66716	1.588	0.092
O75937|DNJC8_HUMAN	DNJC8_HUMAN	DnaJ homolog subfamily C member 8	7	39.4526	171.971	18.8485	DNAJC8 SPF31 HSPC315 HSPC331	Acetylation;Chaperone;Nucleus;Phosphoprotein;Reference proteome	cytosol [GO:0005829]; intercellular bridge [GO:0045171]; nucleoplasm [GO:0005654]; nucleus [GO:0005634]; Hsp70 protein binding [GO:0030544]; mRNA splicing, via spliceosome [GO:0000398]			Suppresses polyglutamine (polyQ) aggregation of ATXN3 in neuronal cells (PubMed:27133716). {ECO:0000269|PubMed:27133716}.	Ubiquitous. {ECO:0000269|PubMed:27133716}.	Nucleus {ECO:0000269|PubMed:27133716}.		463388640	1640291712	421133472	841604608	6.92006e+08	0.822246	802957120	437053568	129135528	456382072	3.37326e+08	0.739132	0.534	0.036
Q9UKG1|DP13A_HUMAN	DP13A_HUMAN	DCC-interacting protein 13-alpha	2	43.318	69.6	15	APPL1 APPL DIP13A KIAA1428	Cell cycle;Cell projection;Coiled coil;Cytoplasm;Cytoplasmic vesicle;Diabetes mellitus;Disease mutation;Endosome;Membrane;Nucleus;Phosphoprotein;Polymorphism;Reference proteome	cytoplasm [GO:0005737]; cytoplasmic vesicle [GO:0031410]; cytosol [GO:0005829]; early endosome [GO:0005769]; early endosome membrane [GO:0031901]; early phagosome [GO:0032009]; endosome [GO:0005768]; endosome membrane [GO:0010008]; extracellular exosome [GO:0070062]; intracellular vesicle [GO:0097708]; macropinosome [GO:0044354]; membrane [GO:0016020]; nucleus [GO:0005634]; plasma membrane [GO:00…			Multifunctional adapter protein that binds to various membrane receptors, nuclear factors and signaling proteins to regulate many processes, such as cell proliferation, immune response, endosomal trafficking and cell metabolism (PubMed:26583432, PubMed:15016378, PubMed:26073777, PubMed:19661063, PubMed:10490823). Regulates signaling pathway leading to cell proliferation through interaction with R…	High levels in heart, ovary, pancreas and skeletal muscle. {ECO:0000269|PubMed:10490823}.	Early endosome membrane {ECO:0000269|PubMed:15016378, ECO:0000269|PubMed:20133602, ECO:0000269|PubMed:21645192}; Peripheral membrane protein {ECO:0000269|PubMed:15016378}. Nucleus {ECO:0000269|PubMed:15016378, ECO:0000269|PubMed:19433865, ECO:0000269|PubMed:26583432}. Cytoplasm {ECO:0000269|PubMed:19433865, ECO:0000269|PubMed:19661063}. Endosome {ECO:0000269|PubMed:26583432}. Cell projection, ruf…	Maturity-onset diabetes of the young 14 (MODY14) [MIM:616511]: A form of diabetes that is characterized by an autosomal dominant mode of inheritance, onset in childhood or early adulthood (usually before 25 years of age), a primary defect in insulin secretion and frequent insulin-independence at the beginning of the disease. {ECO:0000269|PubMed:26073777}. Note=The disease is caused by mutations a…	81171968	132253544	51065020	8.81635e+07	4.10433e+07	0.465537	84397688	36101788	12345152	4.42815e+07	3.67161e+07	0.829152	0.42	0.025
Q9NY33|DPP3_HUMAN,Q9NY33-4|DPP3_HUMAN	DPP3_HUMAN	Dipeptidyl peptidase 3	14	52.1684	439.525	17.4643	DPP3	Acetylation;Alternative splicing;Aminopeptidase;Cytoplasm;Direct protein sequencing;Hydrolase;Metal-binding;Metalloprotease;Polymorphism;Protease;Reference proteome;Zinc	cytoplasm [GO:0005737]; cytosol [GO:0005829]; extracellular exosome [GO:0070062]; dipeptidyl-peptidase activity [GO:0008239]; metallopeptidase activity [GO:0008237]; zinc ion binding [GO:0008270]; proteolysis [GO:0006508]	Reaction=Release of an N-terminal dipeptide from a peptide comprising four or more residues, with broad specificity. Also acts on dipeptidyl 2-naphthylamides.; EC=3.4.14.4; Evidence={ECO:0000269|PubMed:11209758, ECO:0000269|PubMed:1515063, ECO:0000269|PubMed:3233187, ECO:0000269|PubMed:9425109};		Cleaves and degrades bioactive peptides, including angiotensin, Leu-enkephalin and Met-enkephalin (PubMed:3233187, PubMed:1515063). Also cleaves Arg-Arg-beta-naphthylamide (in vitro) (PubMed:9425109, PubMed:3233187, PubMed:11209758). {ECO:0000269|PubMed:11209758, ECO:0000269|PubMed:1515063, ECO:0000269|PubMed:3233187, ECO:0000269|PubMed:9425109}.	Detected in placenta (at protein level) (PubMed:3233187). Detected in erythrocytes (at protein level) (PubMed:1515063). {ECO:0000269|PubMed:1515063, ECO:0000269|PubMed:3233187}.	Cytoplasm, cytosol {ECO:0000269|PubMed:1515063, ECO:0000269|PubMed:3233187}.		1497099008	4473533952	1533876480	2.5015e+09	1.70793e+09	0.682761	2641529856	1376259328	542322432	1.52004e+09	1.05696e+09	0.695354	0.587	0.02
Q16555|DPYL2_HUMAN	DPYL2_HUMAN	Dihydropyrimidinase-related protein 2	21	61.1235	1065.38	17.2222	DPYSL2 CRMP2 ULIP2	Alternative splicing;Cytoplasm;Cytoskeleton;Developmental protein;Differentiation;Direct protein sequencing;Membrane;Methylation;Neurogenesis;Phosphoprotein;Polymorphism;Reference proteome;S-nitrosylation	cytoskeleton [GO:0005856]; cytosol [GO:0005829]; extracellular exosome [GO:0070062]; plasma membrane [GO:0005886]; dihydropyrimidinase activity [GO:0004157]; hydrolase activity, acting on carbon-nitrogen (but not peptide) bonds, in cyclic amides [GO:0016812]; identical protein binding [GO:0042802]; microtubule binding [GO:0008017]; axon guidance [GO:0007411]; brain development [GO:0007420]; cytos…			Plays a role in neuronal development and polarity, as well as in axon growth and guidance, neuronal growth cone collapse and cell migration. Necessary for signaling by class 3 semaphorins and subsequent remodeling of the cytoskeleton. May play a role in endocytosis. {ECO:0000269|PubMed:11477421, ECO:0000269|PubMed:15466863, ECO:0000269|PubMed:20801876}.	Ubiquitous.	Cytoplasm, cytosol {ECO:0000269|PubMed:20801876}. Cytoplasm, cytoskeleton {ECO:0000269|PubMed:20801876}. Membrane {ECO:0000269|PubMed:20801876}. Note=Tightly but non-covalently associated with membranes.		10574233600	30527197184	18889879552	1.99971e+10	1.00225e+10	0.501195	14167240704	7877477376	5212966400	9.08589e+09	4.59782e+09	0.506039	0.458	3.373e-27
Q30154|DRB5_HUMAN,P79483|DRB3_HUMAN	DRB5_HUMAN	HLA class II histocompatibility antigen, DR beta 5 chain	2	47.7963	72.875	15.625	HLA-DRB5	Adaptive immunity;Cell membrane;Direct protein sequencing;Disulfide bond;Endoplasmic reticulum;Endosome;Glycoprotein;Golgi apparatus;Immunity;Lysosome;MHC II;Membrane;Polymorphism;Reference proteome;Signal;Transmembrane;Transmembrane helix;Ubl conjugation	clathrin-coated endocytic vesicle membrane [GO:0030669]; endocytic vesicle membrane [GO:0030666]; ER to Golgi transport vesicle membrane [GO:0012507]; extracellular exosome [GO:0070062]; Golgi membrane [GO:0000139]; integral component of lumenal side of endoplasmic reticulum membrane [GO:0071556]; late endosome membrane [GO:0031902]; lysosomal membrane [GO:0005765]; MHC class II protein complex […			Binds peptides derived from antigens that access the endocytic route of antigen presenting cells (APC) and presents them on the cell surface for recognition by the CD4 T-cells. The peptide binding cleft accommodates peptides of 10-30 residues. The peptides presented by MHC class II molecules are generated mostly by degradation of proteins that access the endocytic route, where they are processed …		Cell membrane {ECO:0000269|PubMed:18305173}; Single-pass type I membrane protein {ECO:0000269|PubMed:18305173, ECO:0000305}. Endoplasmic reticulum membrane {ECO:0000269|PubMed:18305173}; Single-pass type I membrane protein {ECO:0000269|PubMed:18305173, ECO:0000305}. Golgi apparatus, trans-Golgi network membrane {ECO:0000269|PubMed:18305173}; Single-pass type I membrane protein {ECO:0000269|PubMed…		55543116	343134976	178875056	192517716	1.4428e+08	0.74944	651310976	158121232	68879448	292770552	3.13695e+08	1.07147	1.513	0.361
Q13838-2|DX39B_HUMAN,Q13838|DX39B_HUMAN	DX39B_HUMAN	Spliceosome RNA helicase DDX39B	7	39.9579	248.865	16.1739	DDX39B BAT1 UAP56	ATP-binding;Acetylation;Alternative splicing;Cytoplasm;Helicase;Hydrolase;Isopeptide bond;Nucleotide-binding;Nucleus;Phosphoprotein;RNA-binding;Reference proteome;Spliceosome;Transport;Ubl conjugation;mRNA processing;mRNA splicing;mRNA transport	cytoplasm [GO:0005737]; nuclear matrix [GO:0016363]; nuclear speck [GO:0016607]; nucleoplasm [GO:0005654]; nucleus [GO:0005634]; spliceosomal complex [GO:0005681]; transcription export complex [GO:0000346]; ATP binding [GO:0005524]; ATP-dependent protein binding [GO:0043008]; ATPase activity [GO:0016887]; identical protein binding [GO:0042802]; protein-containing complex binding [GO:0044877]; RNA…	Reaction=ATP + H2O = ADP + H(+) + phosphate; Xref=Rhea:RHEA:13065, ChEBI:CHEBI:15377, ChEBI:CHEBI:15378, ChEBI:CHEBI:30616, ChEBI:CHEBI:43474, ChEBI:CHEBI:456216; EC=3.6.4.13; Evidence={ECO:0000269|PubMed:17984224};		Involved in nuclear export of spliced and unspliced mRNA. Assembling component of the TREX complex which is thought to couple mRNA transcription, processing and nuclear export, and specifically associates with spliced mRNA and not with unspliced pre-mRNA. TREX is recruited to spliced mRNAs by a transcription-independent mechanism, binds to mRNA upstream of the exon-junction complex (EJC) and is r…		Nucleus. Nucleus speckle. Cytoplasm. Note=Can translocate to the cytoplasm in the presence of MX1. TREX complex assembly seems to occur in regions surrounding nuclear speckles known as perispeckles.		1253676160	3708002560	1372551936	2.11141e+09	1.38397e+09	0.65547	1982258816	1103138304	450279232	1178558784	7.6877e+08	0.652296	0.544	0.005
P50570|DYN2_HUMAN,P50570-5|DYN2_HUMAN,P50570-4|DYN2_HUMAN	DYN2_HUMAN	Dynamin-2	3	24.7817	80	15.5	DNM2 DYN2	Acetylation;Alternative splicing;Cell junction;Cell projection;Charcot-Marie-Tooth disease;Coated pit;Cytoplasm;Cytoplasmic vesicle;Cytoskeleton;Disease mutation;Endocytosis;GTP-binding;Hydrolase;Membrane;Microtubule;Motor protein;Neurodegeneration;Neuropathy;Nucleotide-binding;Phagocytosis;Phosphoprotein;Polymorphism;Reference proteome;Synapse	axon [GO:0030424]; cell [GO:0005623]; centrosome [GO:0005813]; clathrin-coated endocytic vesicle [GO:0045334]; clathrin-coated pit [GO:0005905]; cytoplasm [GO:0005737]; cytoplasmic vesicle [GO:0031410]; cytosol [GO:0005829]; dendritic spine [GO:0043197]; dendritic spine head [GO:0044327]; endocytic vesicle membrane [GO:0030666]; endosome [GO:0005768]; extracellular exosome [GO:0070062]; focal adh…	Reaction=GTP + H2O = GDP + H(+) + phosphate; Xref=Rhea:RHEA:19669, ChEBI:CHEBI:15377, ChEBI:CHEBI:15378, ChEBI:CHEBI:37565, ChEBI:CHEBI:43474, ChEBI:CHEBI:58189; EC=3.6.5.5;		Microtubule-associated force-producing protein involved in producing microtubule bundles and able to bind and hydrolyze GTP. Plays a role in the regulation of neuron morphology, axon growth and formation of neuronal growth cones (By similarity). Plays an important role in vesicular trafficking processes, in particular endocytosis. Involved in cytokinesis (PubMed:12498685). Regulates maturation of…	Ubiquitously expressed.	Cytoplasm. Cytoplasm, cytoskeleton. Cell junction {ECO:0000250|UniProtKB:P39052}. Membrane, clathrin-coated pit {ECO:0000250|UniProtKB:P39052}. Cell junction, synapse, postsynaptic density. Cell junction, synapse. Midbody. Cell projection, phagocytic cup {ECO:0000250|UniProtKB:P39054}. Cytoplasmic vesicle, phagosome membrane {ECO:0000250|UniProtKB:P39054}; Peripheral membrane protein {ECO:0000250…	Myopathy, centronuclear, 1 (CNM1) [MIM:160150]: A congenital muscle disorder characterized by progressive muscular weakness and wasting involving mainly limb girdle, trunk, and neck muscles. It may also affect distal muscles. Weakness may be present during childhood or adolescence or may not become evident until the third decade of life. Ptosis is a frequent clinical feature. The most prominent h…	58300792	65958208	43030548	5.57632e+07	1.16726e+07	0.209324	80863616	44877204	17686844	4.78092e+07	3.16903e+07	0.662849	0.699	0.324
Q9NTX5|ECHD1_HUMAN,Q9NTX5-2|ECHD1_HUMAN,Q9NTX5-6|ECHD1_HUMAN,Q9NTX5-3|ECHD1_HUMAN	ECHD1_HUMAN	Ethylmalonyl-CoA decarboxylase	2	32.8662	97.2857	15	ECHDC1	Acetylation;Alternative splicing;Cytoplasm;Lyase;Reference proteome	cytosol [GO:0005829]; carboxy-lyase activity [GO:0016831]; enoyl-CoA hydratase activity [GO:0004300]; fatty acid beta-oxidation [GO:0006635]	Reaction=(2S)-ethylmalonyl-CoA + H(+) = butanoyl-CoA + CO2; Xref=Rhea:RHEA:32131, ChEBI:CHEBI:15378, ChEBI:CHEBI:16526, ChEBI:CHEBI:57371, ChEBI:CHEBI:60909; EC=4.1.1.94; Evidence={ECO:0000269|PubMed:22016388};PhysiologicalDirection=left-to-right; Xref=Rhea:RHEA:32132; Evidence={ECO:0000305|PubMed:22016388}; Reaction=(S)-methylmalonyl-CoA + H(+) = CO2 + propanoyl-CoA; Xref=Rhea:RHEA:61340, ChEBI:…		Decarboxylates ethylmalonyl-CoA, a potentially toxic metabolite, to form butyryl-CoA, suggesting it might be involved in metabolite proofreading (PubMed:22016388). Also has methylmalonyl-CoA decarboxylase activity at lower level (By similarity). {ECO:0000250|UniProtKB:Q9D9V3, ECO:0000269|PubMed:22016388}.		Cytoplasm, cytosol {ECO:0000305|PubMed:22016388}.		104263392	99808656	97514784	100528944	3.43148e+06	0.0341342	66787464	53718664	44318672	54941600	1.12842e+07	0.205385	0.487	0.041
O60869|EDF1_HUMAN	EDF1_HUMAN	Endothelial differentiation-related factor 1	3	43.45	100.154	15.3077	EDF1	Acetylation;Activator;Alternative splicing;Calmodulin-binding;Cytoplasm;DNA-binding;Developmental protein;Differentiation;Direct protein sequencing;Methylation;Nucleus;Phosphoprotein;Reference proteome;Transcription;Transcription regulation	cytoplasm [GO:0005737]; cytosol [GO:0005829]; intracellular [GO:0005622]; nucleolus [GO:0005730]; nucleoplasm [GO:0005654]; nucleus [GO:0005634]; calmodulin binding [GO:0005516]; DNA binding [GO:0003677]; RNA binding [GO:0003723]; TFIID-class transcription factor complex binding [GO:0001094]; transcription coactivator activity [GO:0003713]; endothelial cell differentiation [GO:0045446]; multicell…			Transcriptional coactivator stimulating NR5A1 and ligand-dependent NR1H3/LXRA and PPARG transcriptional activities. Enhances the DNA-binding activity of ATF1, ATF2, CREB1 and NR5A1. Regulates nitric oxid synthase activity probably by sequestering calmodulin in the cytoplasm. May function in endothelial cells differentiation, hormone-induced cardiomyocytes hypertrophy and lipid metabolism. {ECO:00…	Expressed in brain, liver, lung, kidney and heart (at protein level). Ubiquitously expressed. More abundant in heart, pancreas, liver, intestine and adipose tissues. {ECO:0000269|PubMed:10567391, ECO:0000269|PubMed:12040021, ECO:0000269|PubMed:9813014}.	Cytoplasm. Nucleus. Note=Also nuclear upon binding to NR5A1 and treatment of cells with TPA or forskolin.		338535488	803522048	266884016	469647184	2.91355e+08	0.62037	603721792	300311104	89587752	3.31207e+08	2.58456e+08	0.780345	0.639	0.127
P68104|EF1A1_HUMAN	EF1A1_HUMAN	Elongation factor 1-alpha 1	19	46.244	866.938	16.6855	EEF1A1 EEF1A EF1A LENG7	Acetylation;Alternative splicing;Cell membrane;Cytoplasm;Direct protein sequencing;Elongation factor;GTP-binding;Membrane;Methylation;Nucleotide-binding;Nucleus;Phosphoprotein;Protein biosynthesis;Reference proteome;Transcription;Transcription regulation;Ubl conjugation	cortical actin cytoskeleton [GO:0030864]; cytoplasm [GO:0005737]; cytoplasmic side of lysosomal membrane [GO:0098574]; cytosol [GO:0005829]; eukaryotic translation elongation factor 1 complex [GO:0005853]; extracellular exosome [GO:0070062]; extracellular region [GO:0005576]; extracellular space [GO:0005615]; ficolin-1-rich granule lumen [GO:1904813]; membrane [GO:0016020]; nucleolus [GO:0005730]…			This protein promotes the GTP-dependent binding of aminoacyl-tRNA to the A-site of ribosomes during protein biosynthesis. With PARP1 and TXK, forms a complex that acts as a T helper 1 (Th1) cell-specific transcription factor and binds the promoter of IFN-gamma to directly regulate its transcription, and is thus involved importantly in Th1 cytokine production. {ECO:0000269|PubMed:17177976}.	Brain, placenta, lung, liver, kidney, pancreas but barely detectable in heart and skeletal muscle.	Cytoplasm {ECO:0000269|PubMed:19158340, ECO:0000269|PubMed:8650580}. Nucleus {ECO:0000269|PubMed:17177976, ECO:0000269|PubMed:8650580}. Nucleus, nucleolus {ECO:0000269|PubMed:8650580}. Cell membrane {ECO:0000269|PubMed:26497934}. Note=Colocalizes with DLC1 at actin-rich regions in the cell periphery (PubMed:19158340). Translocates together with ZPR1 from the cytoplasm to the nucleus and nucleolus…		18673504256	40058994688	25500291072	28077596672	1.09232e+10	0.389037	58451718144	29771827200	14445804544	3.42231e+10	2.23381e+10	0.65272	1.13	0.488
P24534|EF1B_HUMAN	EF1B_HUMAN	Elongation factor 1-beta	3	57.1364	111.182	18.2222	EEF1B2 EEF1B EF1B	Acetylation;Direct protein sequencing;Elongation factor;Isopeptide bond;Phosphoprotein;Protein biosynthesis;Reference proteome;Ubl conjugation	cytoplasm [GO:0005737]; cytosol [GO:0005829]; eukaryotic translation elongation factor 1 complex [GO:0005853]; guanyl-nucleotide exchange factor activity [GO:0005085]; translation elongation factor activity [GO:0003746]; response to ethanol [GO:0045471]; translational elongation [GO:0006414]			EF-1-beta and EF-1-delta stimulate the exchange of GDP bound to EF-1-alpha to GTP.				391319488	664078848	313728064	4.56375e+08	1.84013e+08	0.403204	799898496	311242048	152219888	421120144	3.3753e+08	0.801506	0.791	0.41
P29692-3|EF1D_HUMAN	EF1D_HUMAN	Isoform 3 of Elongation factor 1-delta	7	61.5608	357.588	18.18	EEF1D EF1D	Acetylation;Alternative splicing;DNA-binding;Direct protein sequencing;Elongation factor;Nucleus;Phosphoprotein;Protein biosynthesis;Reference proteome;Transcription;Transcription regulation	cytoplasm [GO:0005737]; cytosol [GO:0005829]; eukaryotic translation elongation factor 1 complex [GO:0005853]; fibrillar center [GO:0001650]; nucleoplasm [GO:0005654]; nucleus [GO:0005634]; activating transcription factor binding [GO:0033613]; cadherin binding [GO:0045296]; DNA binding [GO:0003677]; guanyl-nucleotide exchange factor activity [GO:0005085]; heat shock protein binding [GO:0031072]; …			[Isoform 1]: EF-1-beta and EF-1-delta stimulate the exchange of GDP bound to EF-1-alpha to GTP, regenerating EF-1-alpha for another round of transfer of aminoacyl-tRNAs to the ribosome.; [Isoform 2]: Regulates induction of heat-shock-responsive genes through association with heat shock transcription factors and direct DNA-binding at heat shock promoter elements (HSE).	Isoform 2 is specifically expressed in brain, cerebellum and testis.	[Isoform 2]: Nucleus {ECO:0000269|PubMed:21597468}.		1603107584	4109443840	2339899904	2.68415e+09	1.28814e+09	0.479907	3213835008	1279377792	582452992	1.69189e+09	1.36333e+09	0.805803	0.584	0.004
P26641|EF1G_HUMAN	EF1G_HUMAN	Elongation factor 1-gamma	10	47.8235	359.415	16.3889	EEF1G EF1G PRO1608	Acetylation;Alternative splicing;Direct protein sequencing;Elongation factor;Isopeptide bond;Protein biosynthesis;Reference proteome;Ubl conjugation	cytoplasm [GO:0005737]; cytosol [GO:0005829]; extracellular exosome [GO:0070062]; membrane [GO:0016020]; nucleus [GO:0005634]; cadherin binding [GO:0045296]; translation elongation factor activity [GO:0003746]; response to virus [GO:0009615]; translational elongation [GO:0006414]			Probably plays a role in anchoring the complex to other cellular components.	Highly expressed in pancreatic tumor tissue and to a lesser extent in normal kidney, intestine, pancreas, stomach, lung, brain, spleen and liver.			2528189184	6962021376	3712897024	4.40104e+09	2.29562e+09	0.521609	5160966144	2180793856	1207645312	2.8498e+09	2.05982e+09	0.722795	0.619	0.003
P13639|EF2_HUMAN	EF2_HUMAN	Elongation factor 2	32	53.0986	1328.04	16.7151	EEF2 EF2	ADP-ribosylation;Acetylation;Cytoplasm;Direct protein sequencing;Disease mutation;Elongation factor;GTP-binding;Isopeptide bond;Methylation;Neurodegeneration;Nucleotide-binding;Nucleus;Phosphoprotein;Protein biosynthesis;Reference proteome;Spinocerebellar ataxia;Ubl conjugation	aggresome [GO:0016235]; cytoplasm [GO:0005737]; cytosol [GO:0005829]; extracellular exosome [GO:0070062]; extracellular region [GO:0005576]; ficolin-1-rich granule lumen [GO:1904813]; membrane [GO:0016020]; membrane raft [GO:0045121]; nucleus [GO:0005634]; plasma membrane [GO:0005886]; polysomal ribosome [GO:0042788]; ribonucleoprotein complex [GO:1990904]; secretory granule lumen [GO:0034774]; s…			Catalyzes the GTP-dependent ribosomal translocation step during translation elongation. During this step, the ribosome changes from the pre-translocational (PRE) to the post-translocational (POST) state as the newly formed A-site-bound peptidyl-tRNA and P-site-bound deacylated tRNA move to the P and E sites, respectively. Catalyzes the coordinated movement of the two tRNA molecules, the mRNA and …		Cytoplasm {ECO:0000269|PubMed:25064856}. Nucleus {ECO:0000269|PubMed:24648518}. Note=Phosphorylation by CSK promotes cleavage and SUMOylation-dependent nuclear translocation of the C-terminal cleavage product. {ECO:0000269|PubMed:24648518}.	Spinocerebellar ataxia 26 (SCA26) [MIM:609306]: A form of spinocerebellar ataxia, a clinically and genetically heterogeneous group of cerebellar disorders. Patients show progressive incoordination of gait and often poor coordination of hands, speech and eye movements, due to degeneration of the cerebellum with variable involvement of the brainstem and spinal cord. {ECO:0000269|PubMed:23001565}. N…	12714341376	33192853504	16294885376	20734026752	1.09372e+10	0.527499	30139652096	12165744640	6082797568	1.61294e+10	1.25086e+10	0.775518	0.728	0.104
Q96C19|EFHD2_HUMAN	EFHD2_HUMAN	EF-hand domain-containing protein D2	4	37.2567	119.889	16.5769	EFHD2 SWS1	Acetylation;Calcium;Direct protein sequencing;Membrane;Metal-binding;Phosphoprotein;Reference proteome;Repeat	membrane raft [GO:0045121]; cadherin binding [GO:0045296]; calcium ion binding [GO:0005509]			May regulate B-cell receptor (BCR)-induced immature and primary B-cell apoptosis. Plays a role as negative regulator of the canonical NF-kappa-B-activating branch. Controls spontaneous apoptosis through the regulation of BCL2L1 abundance. {ECO:0000250}.	Found in lymphocytes; preferentially expressed in CD8+ cells. {ECO:0000269|PubMed:11788997, ECO:0000269|PubMed:15274114}.	Membrane raft {ECO:0000250}. Note=In a mouse immature B-cell line WEHI-231. {ECO:0000250}.		304198496	1291091456	448909248	6.814e+08	5.32943e+08	0.78213	1024022528	707523264	288074688	6.73207e+08	3.69172e+08	0.548378	1.044	0.84
Q9H4M9|EHD1_HUMAN	EHD1_HUMAN	EH domain-containing protein 1	4	44.4407	138.929	18.3571	EHD1 PAST PAST1 CDABP0131	ATP-binding;Acetylation;Calcium;Cell membrane;Cell projection;Cilium;Cilium biogenesis/degradation;Coiled coil;Direct protein sequencing;Endosome;Membrane;Metal-binding;Nucleotide-binding;Phosphoprotein;Protein transport;Reference proteome;Transport	ciliary pocket membrane [GO:0020018]; early endosome membrane [GO:0031901]; endosome membrane [GO:0010008]; extracellular exosome [GO:0070062]; lipid droplet [GO:0005811]; membrane [GO:0016020]; plasma membrane [GO:0005886]; platelet dense tubular network membrane [GO:0031095]; recycling endosome membrane [GO:0055038]; ATP binding [GO:0005524]; cadherin binding [GO:0045296]; calcium ion binding […			ATP- and membrane-binding protein that controls membrane reorganization/tubulation upon ATP hydrolysis. In vitro causes vesiculation of endocytic membranes (PubMed:24019528). Acts in early endocytic membrane fusion and membrane trafficking of recycling endosomes (PubMed:15020713, PubMed:17233914, PubMed:20801876). Recruited to endosomal membranes upon nerve growth factor stimulation, indirectly r…	Highly expressed in testis. {ECO:0000269|PubMed:10395801}.	Recycling endosome membrane {ECO:0000269|PubMed:15020713, ECO:0000269|PubMed:17233914, ECO:0000269|PubMed:19864458, ECO:0000269|PubMed:23596323}; Peripheral membrane protein {ECO:0000305}; Cytoplasmic side {ECO:0000305}. Early endosome membrane {ECO:0000269|PubMed:15020713}; Peripheral membrane protein {ECO:0000305}; Cytoplasmic side {ECO:0000305}. Cell membrane {ECO:0000250|UniProtKB:Q9WVK4}; Pe…		136801536	398585792	87291136	207559488	1.67276e+08	0.805916	373310016	143461232	25834844	1.80869e+08	1.76732e+08	0.977129	0.785	0.524
Q14152|EIF3A_HUMAN	EIF3A_HUMAN	Eukaryotic translation initiation factor 3 subunit A	13	29.1553	272.774	17.9241	EIF3A EIF3S10 KIAA0139	Acetylation;Alternative splicing;Coiled coil;Cytoplasm;Direct protein sequencing;Host-virus interaction;Initiation factor;Phosphoprotein;Polymorphism;Protein biosynthesis;RNA-binding;Reference proteome;Repeat	cytoplasm [GO:0005737]; cytosol [GO:0005829]; eukaryotic 43S preinitiation complex [GO:0016282]; eukaryotic 48S preinitiation complex [GO:0033290]; eukaryotic translation initiation factor 3 complex [GO:0005852]; eukaryotic translation initiation factor 3 complex, eIF3e [GO:0071540]; eukaryotic translation initiation factor 3 complex, eIF3m [GO:0071541]; membrane [GO:0016020]; microtubule [GO:000…			RNA-binding component of the eukaryotic translation initiation factor 3 (eIF-3) complex, which is required for several steps in the initiation of protein synthesis (PubMed:17581632, PubMed:25849773). The eIF-3 complex associates with the 40S ribosome and facilitates the recruitment of eIF-1, eIF-1A, eIF-2:GTP:methionyl-tRNAi and eIF-5 to form the 43S pre-initiation complex (43S PIC). The eIF-3 co…		Cytoplasm {ECO:0000255|HAMAP-Rule:MF_03000, ECO:0000269|PubMed:9150439}.		857062592	2067304448	898892864	1274419968	6.86977e+08	0.53905	1386656640	501419232	201867904	6.96648e+08	6.16049e+08	0.884305	0.491	0.004
P55884-2|EIF3B_HUMAN,P55884|EIF3B_HUMAN	EIF3B_HUMAN	Eukaryotic translation initiation factor 3 subunit B	7	41.0217	243.848	17.4444	EIF3B EIF3S9	Acetylation;Alternative splicing;Cytoplasm;Initiation factor;Phosphoprotein;Polymorphism;Protein biosynthesis;RNA-binding;Reference proteome;Repeat;WD repeat	cytosol [GO:0005829]; eukaryotic 43S preinitiation complex [GO:0016282]; eukaryotic 48S preinitiation complex [GO:0033290]; eukaryotic translation initiation factor 3 complex [GO:0005852]; eukaryotic translation initiation factor 3 complex, eIF3m [GO:0071541]; extracellular exosome [GO:0070062]; synapse [GO:0045202]; molecular adaptor activity [GO:0060090]; RNA binding [GO:0003723]; translation i…			RNA-binding component of the eukaryotic translation initiation factor 3 (eIF-3) complex, which is required for several steps in the initiation of protein synthesis (PubMed:9388245, PubMed:17581632, PubMed:25849773, PubMed:27462815). The eIF-3 complex associates with the 40S ribosome and facilitates the recruitment of eIF-1, eIF-1A, eIF-2:GTP:methionyl-tRNAi and eIF-5 to form the 43S pre-initiatio…		Cytoplasm {ECO:0000255|HAMAP-Rule:MF_03001}.		1123034752	2840877056	1214354048	1.72609e+09	9.66514e+08	0.559945	1629101312	700980288	291762432	8.73948e+08	6.85242e+08	0.784077	0.468	0.0006928
O15371|EIF3D_HUMAN,O15371-3|EIF3D_HUMAN,O15371-2|EIF3D_HUMAN	EIF3D_HUMAN	Eukaryotic translation initiation factor 3 subunit D	5	59.4906	199.667	17.4118	EIF3D EIF3S7	Acetylation;Alternative splicing;Cytoplasm;Host-virus interaction;Initiation factor;Phosphoprotein;Polymorphism;Protein biosynthesis;RNA-binding;Reference proteome	cytosol [GO:0005829]; eukaryotic 43S preinitiation complex [GO:0016282]; eukaryotic 48S preinitiation complex [GO:0033290]; eukaryotic translation initiation factor 3 complex [GO:0005852]; eukaryotic translation initiation factor 3 complex, eIF3m [GO:0071541]; membrane [GO:0016020]; mRNA cap binding [GO:0098808]; RNA binding [GO:0003723]; translation initiation factor activity [GO:0003743]; cap-d…			mRNA cap-binding component of the eukaryotic translation initiation factor 3 (eIF-3) complex, a complex required for several steps in the initiation of protein synthesis of a specialized repertoire of mRNAs (PubMed:27462815). The eIF-3 complex associates with the 40S ribosome and facilitates the recruitment of eIF-1, eIF-1A, eIF-2:GTP:methionyl-tRNAi and eIF-5 to form the 43S pre-initiation compl…		Cytoplasm {ECO:0000255|HAMAP-Rule:MF_03003}.	Note=Defects in EIF3D are associated with some cancers, such as prostate, breast and colon cancers. Disease susceptibility may be associated with variations affecting the gene represented in this entry. Down-regulation inhibits proliferation of cancers (PubMed:25370813, PubMed:25322666, PubMed:25682860, PubMed:26617750, PubMed:26008152, PubMed:26036682, PubMed:27035563). {ECO:0000269|PubMed:25322…	355158336	756444032	620962752	5.77522e+08	2.04139e+08	0.353475	755557440	260557168	121822768	3.79312e+08	3.3314e+08	0.878272	0.585	0.01
P60228|EIF3E_HUMAN	EIF3E_HUMAN	Eukaryotic translation initiation factor 3 subunit E	3	39.7317	96.5556	16.2	EIF3E EIF3S6 INT6	Acetylation;Cytoplasm;Direct protein sequencing;Initiation factor;Nucleus;Phosphoprotein;Polymorphism;Protein biosynthesis;Reference proteome	cytoplasm [GO:0005737]; cytosol [GO:0005829]; eukaryotic 43S preinitiation complex [GO:0016282]; eukaryotic 48S preinitiation complex [GO:0033290]; eukaryotic translation initiation factor 3 complex [GO:0005852]; eukaryotic translation initiation factor 3 complex, eIF3e [GO:0071540]; extracellular exosome [GO:0070062]; membrane [GO:0016020]; nucleoplasm [GO:0005654]; nucleus [GO:0005634]; PML bod…			Component of the eukaryotic translation initiation factor 3 (eIF-3) complex, which is required for several steps in the initiation of protein synthesis (PubMed:17581632, PubMed:25849773, PubMed:27462815). The eIF-3 complex associates with the 40S ribosome and facilitates the recruitment of eIF-1, eIF-1A, eIF-2:GTP:methionyl-tRNAi and eIF-5 to form the 43S pre-initiation complex (43S PIC). The eIF…	Ubiquitously expressed. Expressed at highest levels in appendix, lymph, pancreas, skeletal muscle, spleen and thymus. {ECO:0000269|PubMed:8688078, ECO:0000269|PubMed:9295280}.	Cytoplasm. Nucleus, PML body.		250601264	676277568	297903552	4.08261e+08	2.33311e+08	0.571476	447061856	154692640	68134808	2.23296e+08	1.98561e+08	0.889224	0.502	0.005
O00303|EIF3F_HUMAN	EIF3F_HUMAN	Eukaryotic translation initiation factor 3 subunit F	2	29.9737	38.125	14.4286	EIF3F EIF3S5	Acetylation;Cytoplasm;Disease mutation;Hydrolase;Initiation factor;Mental retardation;Phosphoprotein;Polymorphism;Protease;Protein biosynthesis;Reference proteome;Thiol protease;Ubl conjugation pathway	cytosol [GO:0005829]; eukaryotic 43S preinitiation complex [GO:0016282]; eukaryotic 48S preinitiation complex [GO:0033290]; eukaryotic translation initiation factor 3 complex [GO:0005852]; eukaryotic translation initiation factor 3 complex, eIF3m [GO:0071541]; membrane [GO:0016020]; thiol-dependent ubiquitin-specific protease activity [GO:0004843]; translation initiation factor activity [GO:00037…	Reaction=Thiol-dependent hydrolysis of ester, thioester, amide, peptide and isopeptide bonds formed by the C-terminal Gly of ubiquitin (a 76-residue protein attached to proteins as an intracellular targeting signal).; EC=3.4.19.12; Evidence={ECO:0000269|PubMed:21124883};		Component of the eukaryotic translation initiation factor 3 (eIF-3) complex, which is required for several steps in the initiation of protein synthesis (PubMed:17581632, PubMed:25849773, PubMed:27462815). The eIF-3 complex associates with the 40S ribosome and facilitates the recruitment of eIF-1, eIF-1A, eIF-2:GTP:methionyl-tRNAi and eIF-5 to form the 43S pre-initiation complex (43S PIC). The eIF…		Cytoplasm {ECO:0000255|HAMAP-Rule:MF_03005}.	Intellectual developmental disorder, autosomal recessive 67 (MRT67) [MIM:618295]: A form of mental retardation, a disorder characterized by significantly below average general intellectual functioning associated with impairments in adaptive behavior and manifested during the developmental period. Some MRT67 patients manifest seizures and sensorineural hearing loss. {ECO:0000269|PubMed:30409806}. …	105448880	274734528	122979168	1.67721e+08	9.30901e+07	0.55503	187372032	107369096	50515164	1.15085e+08	6.8754e+07	0.597417	0.662	0.042
O75821|EIF3G_HUMAN	EIF3G_HUMAN	Eukaryotic translation initiation factor 3 subunit G	2	34.3714	73.8571	17.5385	EIF3G EIF3S4	Cytoplasm;Direct protein sequencing;Initiation factor;Nucleus;Phosphoprotein;Protein biosynthesis;RNA-binding;Reference proteome	cytoplasm [GO:0005737]; cytosol [GO:0005829]; eukaryotic 43S preinitiation complex [GO:0016282]; eukaryotic 48S preinitiation complex [GO:0033290]; eukaryotic translation initiation factor 3 complex [GO:0005852]; perinuclear region of cytoplasm [GO:0048471]; RNA binding [GO:0003723]; translation initiation factor activity [GO:0003743]; formation of cytoplasmic translation initiation complex [GO:0…			RNA-binding component of the eukaryotic translation initiation factor 3 (eIF-3) complex, which is required for several steps in the initiation of protein synthesis (PubMed:17581632, PubMed:25849773, PubMed:27462815). The eIF-3 complex associates with the 40S ribosome and facilitates the recruitment of eIF-1, eIF-1A, eIF-2:GTP:methionyl-tRNAi and eIF-5 to form the 43S pre-initiation complex (43S P…		Cytoplasm {ECO:0000255|HAMAP-Rule:MF_03006}. Nucleus {ECO:0000255|HAMAP-Rule:MF_03006, ECO:0000269|PubMed:17094969}. Cytoplasm, perinuclear region {ECO:0000255|HAMAP-Rule:MF_03006, ECO:0000269|PubMed:17094969}. Note=Colocalizes with AIFM1 in the nucleus and perinuclear region.		101890104	229553856	85136928	138860296	7.89883e+07	0.568833	152872464	70273864	23071186	8.20725e+07	6.57001e+07	0.800513	0.53	0.033
O15372|EIF3H_HUMAN	EIF3H_HUMAN	Eukaryotic translation initiation factor 3 subunit H	4	55.5706	142.941	16.4118	EIF3H EIF3S3	Cytoplasm;Initiation factor;Isopeptide bond;Phosphoprotein;Protein biosynthesis;Reference proteome;Ubl conjugation	cytosol [GO:0005829]; eukaryotic 43S preinitiation complex [GO:0016282]; eukaryotic 48S preinitiation complex [GO:0033290]; eukaryotic translation initiation factor 3 complex [GO:0005852]; eukaryotic translation initiation factor 3 complex, eIF3m [GO:0071541]; extracellular exosome [GO:0070062]; membrane [GO:0016020]; polysomal ribosome [GO:0042788]; metallopeptidase activity [GO:0008237]; RNA bi…			Component of the eukaryotic translation initiation factor 3 (eIF-3) complex, which is required for several steps in the initiation of protein synthesis (PubMed:17581632, PubMed:25849773, PubMed:27462815). The eIF-3 complex associates with the 40S ribosome and facilitates the recruitment of eIF-1, eIF-1A, eIF-2:GTP:methionyl-tRNAi and eIF-5 to form the 43S pre-initiation complex (43S PIC). The eIF…		Cytoplasm {ECO:0000255|HAMAP-Rule:MF_03007}.		206011296	570120192	240746400	338959296	2.00943e+08	0.592824	378942624	186849648	76434440	2.14076e+08	1.53081e+08	0.715078	0.601	0.02
Q13347|EIF3I_HUMAN	EIF3I_HUMAN	Eukaryotic translation initiation factor 3 subunit I	5	49.7562	210.125	17.0714	EIF3I EIF3S2 TRIP1	Acetylation;Cytoplasm;Direct protein sequencing;Initiation factor;Isopeptide bond;Phosphoprotein;Protein biosynthesis;Reference proteome;Repeat;Ubl conjugation;WD repeat	cytosol [GO:0005829]; eukaryotic 43S preinitiation complex [GO:0016282]; eukaryotic 48S preinitiation complex [GO:0033290]; eukaryotic translation initiation factor 3 complex [GO:0005852]; eukaryotic translation initiation factor 3 complex, eIF3m [GO:0071541]; extracellular exosome [GO:0070062]; translation initiation factor activity [GO:0003743]; formation of cytoplasmic translation initiation c…			Component of the eukaryotic translation initiation factor 3 (eIF-3) complex, which is required for several steps in the initiation of protein synthesis (PubMed:17581632, PubMed:25849773, PubMed:27462815). The eIF-3 complex associates with the 40S ribosome and facilitates the recruitment of eIF-1, eIF-1A, eIF-2:GTP:methionyl-tRNAi and eIF-5 to form the 43S pre-initiation complex (43S PIC). The eIF…		Cytoplasm {ECO:0000255|HAMAP-Rule:MF_03008}.		581334400	1643507200	591628800	9.38823e+08	6.10296e+08	0.650064	915104384	470551808	176718592	5.20792e+08	3.71748e+08	0.713813	0.529	0.007
Q9UBQ5|EIF3K_HUMAN,Q9UBQ5-2|EIF3K_HUMAN	EIF3K_HUMAN	Eukaryotic translation initiation factor 3 subunit K	2	30.37	53	16.6	EIF3K EIF3S12 ARG134 HSPC029 MSTP001 PTD001	Acetylation;Alternative splicing;Cytoplasm;Direct protein sequencing;Initiation factor;Nucleus;Phosphoprotein;Protein biosynthesis;Reference proteome	cytosol [GO:0005829]; eukaryotic 43S preinitiation complex [GO:0016282]; eukaryotic 48S preinitiation complex [GO:0033290]; eukaryotic translation initiation factor 3 complex [GO:0005852]; membrane [GO:0016020]; nucleus [GO:0005634]; ribosome binding [GO:0043022]; translation initiation factor activity [GO:0003743]; formation of cytoplasmic translation initiation complex [GO:0001732]; regulation …			Component of the eukaryotic translation initiation factor 3 (eIF-3) complex, which is required for several steps in the initiation of protein synthesis (PubMed:17581632, PubMed:25849773, PubMed:27462815). The eIF-3 complex associates with the 40S ribosome and facilitates the recruitment of eIF-1, eIF-1A, eIF-2:GTP:methionyl-tRNAi and eIF-5 to form the 43S pre-initiation complex (43S PIC). The eIF…	Ubiquitous, with the highest levels of expression in brain, testis and kidney. {ECO:0000269|PubMed:14519125}.	Nucleus {ECO:0000255|HAMAP-Rule:MF_03010, ECO:0000269|PubMed:15327989}. Cytoplasm {ECO:0000255|HAMAP-Rule:MF_03010, ECO:0000269|PubMed:15327989}.		55451848	127681696	51899616	7.83444e+07	4.27643e+07	0.54585	70834920	41011248	16630106	4.28254e+07	2.71479e+07	0.63392	0.51	0.013
Q9Y262-2|EIF3L_HUMAN	EIF3L_HUMAN	Isoform 2 of Eukaryotic translation initiation factor 3 subunit L	6	40.4279	147.966	17.3103	EIF3L EIF3EIP EIF3S6IP HSPC021 HSPC025 MSTP005	Acetylation;Alternative splicing;Cytoplasm;Initiation factor;Phosphoprotein;Protein biosynthesis;Reference proteome	cytosol [GO:0005829]; eukaryotic 43S preinitiation complex [GO:0016282]; eukaryotic 48S preinitiation complex [GO:0033290]; eukaryotic translation initiation factor 3 complex [GO:0005852]; fibrillar center [GO:0001650]; membrane [GO:0016020]; nucleoplasm [GO:0005654]; RNA binding [GO:0003723]; translation initiation factor activity [GO:0003743]; formation of cytoplasmic translation initiation com…			Component of the eukaryotic translation initiation factor 3 (eIF-3) complex, which is required for several steps in the initiation of protein synthesis (PubMed:17581632, PubMed:25849773, PubMed:27462815). The eIF-3 complex associates with the 40S ribosome and facilitates the recruitment of eIF-1, eIF-1A, eIF-2:GTP:methionyl-tRNAi and eIF-5 to form the 43S pre-initiation complex (43S PIC). The eIF…		Cytoplasm {ECO:0000255|HAMAP-Rule:MF_03011}.		186833504	813248640	351884768	4.50656e+08	3.24678e+08	0.720457	551696832	178327872	76999880	2.69008e+08	2.50003e+08	0.929351	0.586	0.053
Q7L2H7|EIF3M_HUMAN	EIF3M_HUMAN	Eukaryotic translation initiation factor 3 subunit M	2	18.439	43.9	14.9	EIF3M HFLB5 PCID1 GA17 PNAS-125	Acetylation;Alternative splicing;Cytoplasm;Direct protein sequencing;Host-virus interaction;Initiation factor;Phosphoprotein;Polymorphism;Protein biosynthesis;Reference proteome	cytosol [GO:0005829]; eukaryotic 43S preinitiation complex [GO:0016282]; eukaryotic 48S preinitiation complex [GO:0033290]; eukaryotic translation initiation factor 3 complex [GO:0005852]; eukaryotic translation initiation factor 3 complex, eIF3m [GO:0071541]; translation initiation factor activity [GO:0003743]; translation initiation factor binding [GO:0031369]; cytoplasmic translational initiat…			Component of the eukaryotic translation initiation factor 3 (eIF-3) complex, which is required for several steps in the initiation of protein synthesis (PubMed:17403899, PubMed:25849773, PubMed:27462815). The eIF-3 complex associates with the 40S ribosome and facilitates the recruitment of eIF-1, eIF-1A, eIF-2:GTP:methionyl-tRNAi and eIF-5 to form the 43S pre-initiation complex (43S PIC). The eIF…	Broadly expressed. {ECO:0000269|PubMed:15919898}.	Cytoplasm {ECO:0000255|HAMAP-Rule:MF_03012}.		420188000	366437504	403328256	3.96651e+08	2.74903e+07	0.0693059	570180096	297199936	134635072	3.34005e+08	2.20093e+08	0.65895	0.672	0.235
B5ME19|EIFCL_HUMAN,Q99613|EIF3C_HUMAN	EIFCL_HUMAN	Eukaryotic translation initiation factor 3 subunit C	11				EIF3CL	Acetylation;Cytoplasm;Initiation factor;Phosphoprotein;Protein biosynthesis;Reference proteome	eukaryotic 43S preinitiation complex [GO:0016282]; eukaryotic 48S preinitiation complex [GO:0033290]; eukaryotic translation initiation factor 3 complex [GO:0005852]; translation initiation factor activity [GO:0003743]; translation initiation factor binding [GO:0031369]; formation of cytoplasmic translation initiation complex [GO:0001732]; translational initiation [GO:0006413]			Component of the eukaryotic translation initiation factor 3 (eIF-3) complex, which is required for several steps in the initiation of protein synthesis. The eIF-3 complex associates with the 40S ribosome and facilitates the recruitment of eIF-1, eIF-1A, eIF-2:GTP:methionyl-tRNAi and eIF-5 to form the 43S pre-initiation complex (43S PIC). The eIF-3 complex stimulates mRNA recruitment to the 43S PI…		Cytoplasm {ECO:0000250|UniProtKB:Q99613}.		767042304	1840922752	1104928384	1.23763e+09	5.49101e+08	0.443671	1491829888	473330720	166822032	710660880	6.93654e+08	0.976069	0.507	0.003
Q15717-2|ELAV1_HUMAN,Q15717|ELAV1_HUMAN	ELAV1_HUMAN	ELAV-like protein 1	3	47.9058	101.917	18.4545	ELAVL1 HUR	Acetylation;Alternative splicing;Cytoplasm;Isopeptide bond;Methylation;Nucleus;Phosphoprotein;RNA-binding;Reference proteome;Repeat;Ubl conjugation	cytoplasm [GO:0005737]; cytoplasmic stress granule [GO:0010494]; cytosol [GO:0005829]; endoplasmic reticulum [GO:0005783]; glutamatergic synapse [GO:0098978]; membrane [GO:0016020]; nucleoplasm [GO:0005654]; nucleus [GO:0005634]; postsynapse [GO:0098794]; ribonucleoprotein complex [GO:1990904]; AU-rich element binding [GO:0017091]; double-stranded RNA binding [GO:0003725]; miRNA binding [GO:00351…			RNA-binding protein that binds to the 3'-UTR region of mRNAs and increases their stability (PubMed:14517288, PubMed:18285462, PubMed:31358969). Involved in embryonic stem cells (ESCs) differentiation: preferentially binds mRNAs that are not methylated by N6-methyladenosine (m6A), stabilizing them, promoting ESCs differentiation (By similarity). Binds to poly-U elements and AU-rich elements (AREs)…	Ubiquitous. Detected in brain, liver, thymus and muscle. {ECO:0000269|PubMed:8626503}.	Cytoplasm {ECO:0000269|PubMed:14517288, ECO:0000269|PubMed:17632515, ECO:0000269|PubMed:18285462, ECO:0000269|PubMed:19029303}. Nucleus {ECO:0000269|PubMed:14517288, ECO:0000269|PubMed:17632515, ECO:0000269|PubMed:18285462}. Cytoplasm, Stress granule {ECO:0000250|UniProtKB:P70372}. Note=Translocates into the cytoplasm following phosphorylation by MAPKAPK2 (PubMed:14517288). Likewise, phosphorylat…		259113440	911162432	282773440	4.8435e+08	3.6982e+08	0.763539	430180512	241069200	61449732	244233148	1.84386e+08	0.754958	0.493	0.015
Q92556|ELMO1_HUMAN	ELMO1_HUMAN	Engulfment and cell motility protein 1	2	42.2475	69.5833	15.8333	ELMO1 KIAA0281	Acetylation;Alternative splicing;Apoptosis;Cell membrane;Cytoplasm;Membrane;Phagocytosis;Phosphoprotein;Polymorphism;Reference proteome;SH3-binding	cytoplasm [GO:0005737]; cytosol [GO:0005829]; guanyl-nucleotide exchange factor complex [GO:0032045]; membrane [GO:0016020]; plasma membrane [GO:0005886]; SH3 domain binding [GO:0017124]; actin cytoskeleton organization [GO:0030036]; apoptotic process [GO:0006915]; cell migration [GO:0016477]; cell motility [GO:0048870]; Fc-gamma receptor signaling pathway involved in phagocytosis [GO:0038096]; p…			Involved in cytoskeletal rearrangements required for phagocytosis of apoptotic cells and cell motility. Acts in association with DOCK1 and CRK. Was initially proposed to be required in complex with DOCK1 to activate Rac Rho small GTPases. May enhance the guanine nucleotide exchange factor (GEF) activity of DOCK1. {ECO:0000269|PubMed:11595183, ECO:0000269|PubMed:12134158}.	Widely expressed, with a higher expression in the spleen and placenta.	Cytoplasm. Cell membrane. Note=Translocation to plasma membrane seems to be mediated by DOCK1 and CRK.		73015984	147907152	94289584	1.05071e+08	3.85921e+07	0.367296	126432096	87528920	34930976	8.2964e+07	4.5921e+07	0.553506	0.738	0.125
P08246|ELNE_HUMAN	ELNE_HUMAN	Neutrophil elastase	4	40.4542	129.053	18.8235	ELANE ELA2	Cytoplasmic vesicle;Direct protein sequencing;Disease mutation;Disulfide bond;Glycoprotein;Hydrolase;Polymorphism;Protease;Reference proteome;Serine protease;Signal;Zymogen	azurophil granule lumen [GO:0035578]; cell [GO:0005623]; cell surface [GO:0009986]; collagen-containing extracellular matrix [GO:0062023]; cytoplasm [GO:0005737]; extracellular exosome [GO:0070062]; extracellular region [GO:0005576]; extracellular space [GO:0005615]; phagocytic vesicle [GO:0045335]; secretory granule [GO:0030141]; specific granule lumen [GO:0035580]; transcriptional repressor com…	Reaction=Hydrolysis of proteins, including elastin. Preferential cleavage: Val-|-Xaa > Ala-|-Xaa.; EC=3.4.21.37;		Modifies the functions of natural killer cells, monocytes and granulocytes. Inhibits C5a-dependent neutrophil enzyme release and chemotaxis (PubMed:15140022). Capable of killing E.coli but not S.aureus in vitro; digests outer membrane protein A (ompA) in E.coli and K.pneumoniae (PubMed:10947984). {ECO:0000269|PubMed:10947984, ECO:0000269|PubMed:15140022}.	Bone marrow cells. Neutrophil (PubMed:10947984). {ECO:0000269|PubMed:10947984}.	Cytoplasmic vesicle, phagosome {ECO:0000269|PubMed:10947984}. Note=Localized in phagolysosomes following ingestion of E.coli by neutrophils. {ECO:0000269|PubMed:10947984}.	Cyclic haematopoiesis (CH) [MIM:162800]: Autosomal dominant disease in which blood-cell production from the bone marrow oscillates with 21-day periodicity. Circulating neutrophils vary between almost normal numbers and zero. During intervals of neutropenia, affected individuals are at risk for opportunistic infection. Monocytes, platelets, lymphocytes and reticulocytes also cycle with the same fr…	102993072	2276954368	244039376	874662272	1.21647e+09	1.39078	1206379520	774429760	111013384	6.97274e+08	5.51744e+08	0.791287	0.967	0.951
O95834|EMAL2_HUMAN	EMAL2_HUMAN	Echinoderm microtubule-associated protein-like 2	4	26.4161	73.2174	16	EML2 EMAP2 EMAPL2	Alternative splicing;Cytoplasm;Cytoskeleton;Microtubule;Polymorphism;Reference proteome;Repeat;WD repeat	cytoplasm [GO:0005737]; microtubule [GO:0005874]; microtubule associated complex [GO:0005875]; spindle [GO:0005819]; microtubule binding [GO:0008017]; protein C-terminus binding [GO:0008022]; signaling receptor binding [GO:0005102]; tubulin binding [GO:0015631]; microtubule cytoskeleton organization [GO:0000226]; negative regulation of microtubule polymerization [GO:0031115]; regulation of microt…			Tubulin binding protein that inhibits microtubule nucleation and growth, resulting in shorter microtubules. {ECO:0000269|PubMed:11694528}.	Ubiquitous. {ECO:0000269|PubMed:10521658}.	Cytoplasm, cytoskeleton {ECO:0000269|PubMed:11694528}. Cytoplasm, cytoskeleton, spindle {ECO:0000269|PubMed:11694528}. Note=Colocalizes with the microtubule cytoskeleton. Colocalizes with the mitotic spindle.		158171584	479352800	203402992	2.80309e+08	1.73854e+08	0.620223	327876160	121874792	71021768	1.73591e+08	1.36013e+08	0.783524	0.595	0.023
P06733|ENOA_HUMAN	ENOA_HUMAN	Alpha-enolase	20	64.4494	1027.47	18.3636	ENO1 ENO1L1 MBPB1 MPB1	Acetylation;Alternative initiation;Cell membrane;Cytoplasm;DNA-binding;Direct protein sequencing;Glycolysis;Hydroxylation;Isopeptide bond;Lyase;Magnesium;Membrane;Metal-binding;Nucleus;Phosphoprotein;Plasminogen activation;Polymorphism;Reference proteome;Repressor;Transcription;Transcription regulation;Ubl conjugation	cell cortex region [GO:0099738]; cell surface [GO:0009986]; cytoplasm [GO:0005737]; cytosol [GO:0005829]; extracellular exosome [GO:0070062]; extracellular space [GO:0005615]; M band [GO:0031430]; membrane [GO:0016020]; nucleus [GO:0005634]; phosphopyruvate hydratase complex [GO:0000015]; plasma membrane [GO:0005886]; cadherin binding [GO:0045296]; DNA-binding transcription repressor activity, RN…	Reaction=(2R)-2-phosphoglycerate = H2O + phosphoenolpyruvate; Xref=Rhea:RHEA:10164, ChEBI:CHEBI:15377, ChEBI:CHEBI:58289, ChEBI:CHEBI:58702; EC=4.2.1.11; Evidence={ECO:0000269|PubMed:1369209, ECO:0000269|PubMed:29775581};	PATHWAY: Carbohydrate degradation; glycolysis; pyruvate from D-glyceraldehyde 3-phosphate: step 4/5. {ECO:0000305|PubMed:1369209}.	Glycolytic enzyme the catalyzes the conversion of 2-phosphoglycerate to phosphoenolpyruvate (PubMed:29775581, PubMed:1369209). In addition to glycolysis, involved in various processes such as growth control, hypoxia tolerance and allergic responses (PubMed:2005901, PubMed:10802057, PubMed:12666133, PubMed:29775581). May also function in the intravascular and pericellular fibrinolytic system due t…	The alpha/alpha homodimer is expressed in embryo and in most adult tissues. The alpha/beta heterodimer and the beta/beta homodimer are found in striated muscle, and the alpha/gamma heterodimer and the gamma/gamma homodimer in neurons.	Cytoplasm {ECO:0000269|PubMed:10802057}. Cell membrane {ECO:0000269|PubMed:10802057}. Cytoplasm, myofibril, sarcomere, M line {ECO:0000269|PubMed:10802057}. Note=Can translocate to the plasma membrane in either the homodimeric (alpha/alpha) or heterodimeric (alpha/gamma) form. ENO1 is localized to the M line.; [Isoform MBP-1]: Nucleus.		10885748736	32126834688	10582461440	1.7865e+10	1.2352e+10	0.691409	16079181824	9835285504	3808491520	9.90765e+09	6.13567e+09	0.619285	0.543	0.007
Q9UHY7|ENOPH_HUMAN,Q9UHY7-2|ENOPH_HUMAN	ENOPH_HUMAN	Enolase-phosphatase E1	2	45.87	57.4	15.2	ENOPH1 MASA MSTP145	Alternative splicing;Amino-acid biosynthesis;Cytoplasm;Hydrolase;Magnesium;Metal-binding;Methionine biosynthesis;Nucleus;Reference proteome	cytosol [GO:0005829]; nucleus [GO:0005634]; 2,3-diketo-5-methylthiopentyl-1-phosphate enolase activity [GO:0043715]; 2-hydroxy-3-keto-5-methylthiopentenyl-1-phosphate phosphatase activity [GO:0043716]; acireductone synthase activity [GO:0043874]; magnesium ion binding [GO:0000287]; L-methionine salvage from methylthioadenosine [GO:0019509]; L-methionine salvage from S-adenosylmethionine [GO:00192…	Reaction=5-methylsulfanyl-2,3-dioxopentyl phosphate + H2O = 1,2-dihydroxy-5-(methylsulfanyl)pent-1-en-3-one + phosphate; Xref=Rhea:RHEA:21700, ChEBI:CHEBI:15377, ChEBI:CHEBI:43474, ChEBI:CHEBI:49252, ChEBI:CHEBI:58828; EC=3.1.3.77; Evidence={ECO:0000255|HAMAP-Rule:MF_03117};	PATHWAY: Amino-acid biosynthesis; L-methionine biosynthesis via salvage pathway; L-methionine from S-methyl-5-thio-alpha-D-ribose 1-phosphate: step 3/6. {ECO:0000255|HAMAP-Rule:MF_03117}.; PATHWAY: Amino-acid biosynthesis; L-methionine biosynthesis via salvage pathway; L-methionine from S-methyl-5-thio-alpha-D-ribose 1-phosphate: step 4/6. {ECO:0000255|HAMAP-Rule:MF_03117}.	Bifunctional enzyme that catalyzes the enolization of 2,3-diketo-5-methylthiopentyl-1-phosphate (DK-MTP-1-P) into the intermediate 2-hydroxy-3-keto-5-methylthiopentenyl-1-phosphate (HK-MTPenyl-1-P), which is then dephosphorylated to form the acireductone 1,2-dihydroxy-3-keto-5-methylthiopentene (DHK-MTPene). {ECO:0000255|HAMAP-Rule:MF_03117, ECO:0000269|PubMed:15843022}.		Cytoplasm {ECO:0000255|HAMAP-Rule:MF_03117}. Nucleus {ECO:0000255|HAMAP-Rule:MF_03117}.		130663576	523811232	145965888	2.66814e+08	2.22698e+08	0.834658	247013552	184646240	27937112	153198968	1.12873e+08	0.736774	0.578	0.09
P14625|ENPL_HUMAN	ENPL_HUMAN	Endoplasmin	20	46.8368	629.955	16.4118	HSP90B1 GRP94 TRA1	ATP-binding;Acetylation;Calcium;Chaperone;Direct protein sequencing;Disulfide bond;Endoplasmic reticulum;Glycoprotein;Nucleotide-binding;Phosphoprotein;Reference proteome;Sarcoplasmic reticulum;Signal	cell [GO:0005623]; collagen-containing extracellular matrix [GO:0062023]; cytosol [GO:0005829]; endocytic vesicle lumen [GO:0071682]; endoplasmic reticulum [GO:0005783]; endoplasmic reticulum chaperone complex [GO:0034663]; endoplasmic reticulum lumen [GO:0005788]; endoplasmic reticulum membrane [GO:0005789]; extracellular exosome [GO:0070062]; extracellular region [GO:0005576]; focal adhesion [G…			Molecular chaperone that functions in the processing and transport of secreted proteins (By similarity). When associated with CNPY3, required for proper folding of Toll-like receptors (By similarity). Functions in endoplasmic reticulum associated degradation (ERAD) (PubMed:18264092). Has ATPase activity (By similarity). {ECO:0000250|UniProtKB:P08113, ECO:0000269|PubMed:18264092}.		Endoplasmic reticulum lumen {ECO:0000305|PubMed:12475965}. Sarcoplasmic reticulum lumen {ECO:0000250|UniProtKB:P41148}. Melanosome {ECO:0000269|PubMed:12643545, ECO:0000269|PubMed:17081065}. Note=Identified by mass spectrometry in melanosome fractions from stage I to stage IV. {ECO:0000269|PubMed:12643545, ECO:0000269|PubMed:17081065}.		4338255360	5745165312	6399263744	5.49423e+09	1.05317e+09	0.191687	14093448192	2621193728	1439362176	6.05133e+09	6.9897e+09	1.15507	0.871	0.712
Q13822-2|ENPP2_HUMAN,Q13822-3|ENPP2_HUMAN,Q13822|ENPP2_HUMAN	ENPP2_HUMAN	Ectonucleotide pyrophosphatase/phosphodiesterase family member 2	5	45.2353	209.571	15.4	ENPP2 ATX PDNP2	Alternative splicing;Calcium;Chemotaxis;Cleavage on pair of basic residues;Direct protein sequencing;Disulfide bond;Glycoprotein;Hydrolase;Lipid degradation;Lipid metabolism;Metal-binding;Obesity;Polymorphism;Reference proteome;Repeat;Secreted;Signal;Zinc	extracellular space [GO:0005615]; plasma membrane [GO:0005886]; alkylglycerophosphoethanolamine phosphodiesterase activity [GO:0047391]; calcium ion binding [GO:0005509]; hydrolase activity [GO:0016787]; lysophospholipase activity [GO:0004622]; nucleic acid binding [GO:0003676]; nucleotide diphosphatase activity [GO:0004551]; phosphodiesterase I activity [GO:0004528]; polysaccharide binding [GO:0…	Reaction=1-O-alkyl-sn-glycero-3-phosphoethanolamine + H2O = 1-O-alkyl-sn-glycero-3-phosphate + ethanolamine + H(+); Xref=Rhea:RHEA:15965, ChEBI:CHEBI:15377, ChEBI:CHEBI:15378, ChEBI:CHEBI:57603, ChEBI:CHEBI:58014, ChEBI:CHEBI:76168; EC=3.1.4.39; Evidence={ECO:0000269|PubMed:12176993, ECO:0000269|PubMed:15769751, ECO:0000269|PubMed:18175805, ECO:0000269|PubMed:21240271, ECO:0000269|PubMed:26371182…		Hydrolyzes lysophospholipids to produce the signaling molecule lysophosphatidic acid (LPA) in extracellular fluids (PubMed:15769751, PubMed:26371182, PubMed:27754931). Major substrate is lysophosphatidylcholine (PubMed:12176993, PubMed:27754931). Also can act on sphingosylphosphorylcholine producing sphingosine-1-phosphate, a modulator of cell motility. Can hydrolyze, in vitro, bis-pNPP, to some …	Detected in blood plasma (at protein level) (PubMed:12176993, PubMed:26371182). Predominantly expressed in brain, placenta, ovary, and small intestine. Expressed in a number of carcinomas such as hepatocellular and prostate carcinoma, neuroblastoma and non-small-cell lung cancer. Expressed in body fluids such as plasma, cerebral spinal fluid (CSF), saliva, follicular and amniotic fluids. Not dete…	Secreted {ECO:0000269|PubMed:12176993, ECO:0000269|PubMed:15769751, ECO:0000269|PubMed:1733949, ECO:0000269|PubMed:26371182, ECO:0000269|PubMed:27754931}.		30275024	103103888	37139556	5.68395e+07	4.02129e+07	0.707482	1431000448	758558208	125134976	771564544	6.5303e+08	0.846371	12.904	0.0007712
Q9NZ08-2|ERAP1_HUMAN,Q9NZ08|ERAP1_HUMAN	ERAP1_HUMAN	Endoplasmic reticulum aminopeptidase 1	6	34.686	210	16.4375	ERAP1 APPILS ARTS1 KIAA0525 UNQ584/PRO1154	Adaptive immunity;Alternative splicing;Aminopeptidase;Direct protein sequencing;Disulfide bond;Endoplasmic reticulum;Glycoprotein;Hydrolase;Immunity;Membrane;Metal-binding;Metalloprotease;Polymorphism;Protease;Reference proteome;Signal-anchor;Transmembrane;Transmembrane helix;Zinc	cytoplasm [GO:0005737]; cytosol [GO:0005829]; endoplasmic reticulum [GO:0005783]; endoplasmic reticulum lumen [GO:0005788]; endoplasmic reticulum membrane [GO:0005789]; extracellular exosome [GO:0070062]; extracellular region [GO:0005576]; extracellular space [GO:0005615]; integral component of membrane [GO:0016021]; membrane [GO:0016020]; aminopeptidase activity [GO:0004177]; interleukin-1, type…			Aminopeptidase that plays a central role in peptide trimming, a step required for the generation of most HLA class I-binding peptides. Peptide trimming is essential to customize longer precursor peptides to fit them to the correct length required for presentation on MHC class I molecules. Strongly prefers substrates 9-16 residues long. Rapidly degrades 13-mer to a 9-mer and then stops. Preferenti…	Ubiquitous.	Endoplasmic reticulum membrane {ECO:0000305|PubMed:15908954}; Single-pass type II membrane protein {ECO:0000305|PubMed:15908954}.		316013728	199250816	254551744	2.56605e+08	5.84085e+07	0.22762	1098662016	106951456	111736248	4.39117e+08	5.71188e+08	1.30077	1.166	0.779
P62495|ERF1_HUMAN,P62495-2|ERF1_HUMAN	ERF1_HUMAN	Eukaryotic peptide chain release factor subunit 1	2	32.96	80.5	15.1818	ETF1 ERF1 RF1 SUP45L1	Acetylation;Alternative splicing;Cytoplasm;Direct protein sequencing;Hydroxylation;Isopeptide bond;Methylation;Nonsense-mediated mRNA decay;Phosphoprotein;Protein biosynthesis;Reference proteome;Ubl conjugation	cytoplasm [GO:0005737]; cytosol [GO:0005829]; translation release factor complex [GO:0018444]; ribosome binding [GO:0043022]; RNA binding [GO:0003723]; sequence-specific mRNA binding [GO:1990825]; translation release factor activity [GO:0003747]; translation release factor activity, codon specific [GO:0016149]; translation termination factor activity [GO:0008079]; cytoplasmic translational termin…			Directs the termination of nascent peptide synthesis (translation) in response to the termination codons UAA, UAG and UGA (PubMed:7990965, PubMed:24486019). Component of the transient SURF complex which recruits UPF1 to stalled ribosomes in the context of nonsense-mediated decay (NMD) of mRNAs containing premature stop codons. Required for SHFL-mediated translation termination which inhibits prog…		Cytoplasm {ECO:0000269|PubMed:24486019}.		233719872	350633728	150321952	2.44892e+08	1.00622e+08	0.410884	276737024	117652896	73879968	1.5609e+08	1.06751e+08	0.683908	0.546	0.072
P84090|ERH_HUMAN	ERH_HUMAN	Enhancer of rudimentary homolog	2	42.6689	85.7778	14.4286	ERH	Acetylation;Cell cycle;Direct protein sequencing;Isopeptide bond;Phosphoprotein;Reference proteome;Ubl conjugation	methylosome [GO:0034709]; midbody [GO:0030496]; methyl-CpG binding [GO:0008327]; RNA binding [GO:0003723]; cell cycle [GO:0007049]; nucleobase-containing compound metabolic process [GO:0006139]; pyrimidine nucleoside metabolic process [GO:0006213]			May have a role in the cell cycle.	Expressed in all tissues examined. {ECO:0000269|PubMed:8786099}.			256834064	483100448	62224508	267386340	2.10636e+08	0.78776	97733792	16692430	1.22614e+06	3.85508e+07	5.18341e+07	1.34457	0.11	0.004
P30040|ERP29_HUMAN	ERP29_HUMAN	Endoplasmic reticulum resident protein 29	6	46.7593	184.296	16.0741	ERP29 C12orf8 ERP28	Alternative splicing;Direct protein sequencing;Endoplasmic reticulum;Phosphoprotein;Reference proteome;Signal	cell surface [GO:0009986]; endoplasmic reticulum [GO:0005783]; endoplasmic reticulum lumen [GO:0005788]; melanosome [GO:0042470]; membrane [GO:0016020]; smooth endoplasmic reticulum [GO:0005790]; transport vesicle [GO:0030133]; chaperone binding [GO:0051087]; protein homodimerization activity [GO:0042803]; activation of MAPK activity [GO:0000187]; intracellular protein transport [GO:0006886]; neg…			Does not seem to be a disulfide isomerase. Plays an important role in the processing of secretory proteins within the endoplasmic reticulum (ER), possibly by participating in the folding of proteins in the ER.	Ubiquitous. Mostly expressed in secretory tissues.	Endoplasmic reticulum lumen. Melanosome. Note=Identified by mass spectrometry in melanosome fractions from stage I to stage IV.		501841024	1191492480	1219085952	9.70806e+08	4.0637e+08	0.41859	1365885440	545330304	337279232	7.49498e+08	5.43848e+08	0.725617	0.728	0.088
P10768|ESTD_HUMAN	ESTD_HUMAN	S-formylglutathione hydrolase	9	54.0272	355.553	15.95	ESD	Acetylation;Cytoplasm;Cytoplasmic vesicle;Direct protein sequencing;Hydrolase;Polymorphism;Reference proteome;Serine esterase	cytoplasmic vesicle [GO:0031410]; cytosol [GO:0005829]; endoplasmic reticulum lumen [GO:0005788]; extracellular exosome [GO:0070062]; carboxylic ester hydrolase activity [GO:0052689]; hydrolase activity, acting on ester bonds [GO:0016788]; identical protein binding [GO:0042802]; methylumbelliferyl-acetate deacetylase activity [GO:0047374]; S-formylglutathione hydrolase activity [GO:0018738]; form…	Reaction=H2O + S-formylglutathione = formate + glutathione + H(+); Xref=Rhea:RHEA:14961, ChEBI:CHEBI:15377, ChEBI:CHEBI:15378, ChEBI:CHEBI:15740, ChEBI:CHEBI:57688, ChEBI:CHEBI:57925; EC=3.1.2.12; Evidence={ECO:0000269|PubMed:4768551}; Reaction=4-methylumbelliferyl acetate + H2O = 4-methylumbelliferone + acetate + H(+); Xref=Rhea:RHEA:12208, ChEBI:CHEBI:15377, ChEBI:CHEBI:15378, ChEBI:CHEBI:17224…		Serine hydrolase involved in the detoxification of formaldehyde. {ECO:0000269|PubMed:3770744, ECO:0000269|PubMed:4768551}.		Cytoplasm. Cytoplasmic vesicle.		2326037248	5697132032	2444488448	3.48922e+09	1.91303e+09	0.548268	3509810944	1932248704	855110656	2099056768	1.33519e+09	0.63609	0.569	0.004
Q9UI08-2|EVL_HUMAN,Q9UI08|EVL_HUMAN,Q9UI08-5|EVL_HUMAN,Q9UI08-3|EVL_HUMAN,Q9UI08-4|EVL_HUMAN	EVL_HUMAN	Ena/VASP-like protein	3	28.125	62.0714	14.4286	EVL RNB6	Actin-binding;Alternative splicing;Cell projection;Cytoplasm;Cytoskeleton;Phosphoprotein;Polymorphism;Reference proteome;SH3-binding	cytoplasm [GO:0005737]; cytoskeleton [GO:0005856]; cytosol [GO:0005829]; focal adhesion [GO:0005925]; lamellipodium [GO:0030027]; membrane [GO:0016020]; phagocytic vesicle [GO:0045335]; actin binding [GO:0003779]; profilin binding [GO:0005522]; SH3 domain binding [GO:0017124]; actin filament organization [GO:0007015]; actin nucleation [GO:0045010]; actin polymerization or depolymerization [GO:000…			Ena/VASP proteins are actin-associated proteins involved in a range of processes dependent on cytoskeleton remodeling and cell polarity such as axon guidance and lamellipodial and filopodial dynamics in migrating cells. EVL enhances actin nucleation and polymerization.		Cytoplasm, cytoskeleton {ECO:0000250|UniProtKB:P70429}. Cytoplasm, cytoskeleton, stress fiber {ECO:0000250|UniProtKB:P70429}. Cell projection, lamellipodium {ECO:0000250|UniProtKB:P70429}. Note=Targeted to the leading edge of lamellipodia and the distal tip of stress fibers through interaction with a number of proteins. In activated T-cells, localizes to the F-actin collar and the distal tip of m…		27889472	182752560	65734144	92125392	8.07342e+07	0.876352	169736064	80685384	32322810	94248086	6.97034e+07	0.739573	1.099	0.765
Q01844-5|EWS_HUMAN,Q01844|EWS_HUMAN,Q01844-3|EWS_HUMAN,Q01844-6|EWS_HUMAN	EWS_HUMAN	RNA-binding protein EWS	4	59.1866	246.379	16.8966	EWSR1 EWS	Acetylation;Alternative splicing;Calmodulin-binding;Cell membrane;Chromosomal rearrangement;Cytoplasm;Direct protein sequencing;Membrane;Metal-binding;Methylation;Nucleus;Phosphoprotein;Proto-oncogene;RNA-binding;Reference proteome;Repeat;Repressor;Transcription;Transcription regulation;Zinc;Zinc-finger	cytoplasm [GO:0005737]; nucleolus [GO:0005730]; nucleoplasm [GO:0005654]; nucleus [GO:0005634]; plasma membrane [GO:0005886]; calmodulin binding [GO:0005516]; identical protein binding [GO:0042802]; metal ion binding [GO:0046872]; RNA binding [GO:0003723]; transcription coregulator activity [GO:0003712]; regulation of transcription, DNA-templated [GO:0006355]			Might normally function as a transcriptional repressor. EWS-fusion-proteins (EFPS) may play a role in the tumorigenic process. They may disturb gene expression by mimicking, or interfering with the normal function of CTD-POLII within the transcription initiation complex. They may also contribute to an aberrant activation of the fusion protein target genes.	Ubiquitous.	Nucleus {ECO:0000269|PubMed:16965792}. Cytoplasm {ECO:0000269|PubMed:16965792}. Cell membrane {ECO:0000269|PubMed:16965792}. Note=Relocates from cytoplasm to ribosomes upon PTK2B/FAK2 activation.	Ewing sarcoma (ES) [MIM:612219]: A highly malignant, metastatic, primitive small round cell tumor of bone and soft tissue that affects children and adolescents. It belongs to the Ewing sarcoma family of tumors, a group of morphologically heterogeneous neoplasms that share the same cytogenetic features. They are considered neural tumors derived from cells of the neural crest. Ewing sarcoma represe…	1048916032	4025848576	1276657024	2117140544	1.65691e+09	0.782616	1898728576	921830784	437655232	1.08607e+09	7.44255e+08	0.685272	0.52	0.01
P15311|EZRI_HUMAN	EZRI_HUMAN	Ezrin	17	40.4952	905.631	18.0902	EZR VIL2	Acetylation;Cell membrane;Cell projection;Cell shape;Cytoplasm;Cytoskeleton;Direct protein sequencing;Membrane;Phosphoprotein;Polymorphism;Reference proteome;S-nitrosylation	actin cytoskeleton [GO:0015629]; actin filament [GO:0005884]; apical part of cell [GO:0045177]; apical plasma membrane [GO:0016324]; astrocyte projection [GO:0097449]; basolateral plasma membrane [GO:0016323]; brush border [GO:0005903]; cell [GO:0005623]; cell body [GO:0044297]; cell periphery [GO:0071944]; cell projection [GO:0042995]; cell tip [GO:0051286]; ciliary basal body [GO:0036064]; cort…			Probably involved in connections of major cytoskeletal structures to the plasma membrane. In epithelial cells, required for the formation of microvilli and membrane ruffles on the apical pole. Along with PLEKHG6, required for normal macropinocytosis. {ECO:0000269|PubMed:17881735, ECO:0000269|PubMed:18270268, ECO:0000269|PubMed:19111582}.	Expressed in cerebral cortex, basal ganglia, hippocampus, hypophysis, and optic nerve. Weakly expressed in brain stem and diencephalon. Stronger expression was detected in gray matter of frontal lobe compared to white matter (at protein level). Component of the microvilli of intestinal epithelial cells. Preferentially expressed in astrocytes of hippocampus, frontal cortex, thalamus, parahippocamp…	Apical cell membrane {ECO:0000269|PubMed:18046454}; Peripheral membrane protein {ECO:0000269|PubMed:18046454}; Cytoplasmic side {ECO:0000269|PubMed:18046454}. Cell projection {ECO:0000269|PubMed:18046454}. Cell projection, microvillus membrane {ECO:0000269|PubMed:18046454}; Peripheral membrane protein {ECO:0000269|PubMed:18046454}; Cytoplasmic side {ECO:0000269|PubMed:18046454}. Cell projection, …		4956342784	10090184704	4281191680	6442573056	3.17691e+09	0.493112	11403609088	3205255168	1687418624	5.43209e+09	5.22687e+09	0.962221	0.727	0.282
P50502|F10A1_HUMAN	F10A1_HUMAN	Hsc70-interacting protein	5	48.71	238	15.6667	ST13 AAG2 FAM10A1 HIP SNC6	Acetylation;Chaperone;Cytoplasm;Direct protein sequencing;Phosphoprotein;Polymorphism;Reference proteome;Repeat;TPR repeat	cytoplasm [GO:0005737]; cytosol [GO:0005829]; extracellular exosome [GO:0070062]; protein-containing complex [GO:0032991]; chaperone binding [GO:0051087]; dATP binding [GO:0032564]; heat shock protein binding [GO:0031072]; Hsp70 protein binding [GO:0030544]; identical protein binding [GO:0042802]; protein binding, bridging [GO:0030674]; protein dimerization activity [GO:0046983]; protein domain s…			One HIP oligomer binds the ATPase domains of at least two HSC70 molecules dependent on activation of the HSC70 ATPase by HSP40. Stabilizes the ADP state of HSC70 that has a high affinity for substrate protein. Through its own chaperone activity, it may contribute to the interaction of HSC70 with various target proteins (By similarity). {ECO:0000250}.		Cytoplasm {ECO:0000250}.		733060160	1382097536	811264320	9.75474e+08	3.54311e+08	0.363219	1082394240	325069664	154015200	5.20493e+08	4.9408e+08	0.949253	0.456	0.003
P09467|F16P1_HUMAN	F16P1_HUMAN	Fructose-1,6-bisphosphatase 1	6	51.7148	188.261	15.7391	FBP1 FBP	Acetylation;Allosteric enzyme;Carbohydrate metabolism;Direct protein sequencing;Disease mutation;Gluconeogenesis;Hydrolase;Magnesium;Metal-binding;Phosphoprotein;Polymorphism;Reference proteome	cytoplasm [GO:0005737]; cytosol [GO:0005829]; extracellular exosome [GO:0070062]; nucleus [GO:0005634]; AMP binding [GO:0016208]; fructose 1,6-bisphosphate 1-phosphatase activity [GO:0042132]; identical protein binding [GO:0042802]; metal ion binding [GO:0046872]; monosaccharide binding [GO:0048029]; RNA polymerase II transcription factor binding [GO:0001085]; cellular response to drug [GO:003569…	Reaction=beta-D-fructose 1,6-bisphosphate + H2O = beta-D-fructose 6-phosphate + phosphate; Xref=Rhea:RHEA:11064, ChEBI:CHEBI:15377, ChEBI:CHEBI:32966, ChEBI:CHEBI:43474, ChEBI:CHEBI:57634; EC=3.1.3.11; Evidence={ECO:0000269|PubMed:17350621, ECO:0000269|PubMed:8387495};	PATHWAY: Carbohydrate biosynthesis; gluconeogenesis.	Catalyzes the hydrolysis of fructose 1,6-bisphosphate to fructose 6-phosphate in the presence of divalent cations, acting as a rate-limiting enzyme in gluconeogenesis. Plays a role in regulating glucose sensing and insulin secretion of pancreatic beta-cells. Appears to modulate glycerol gluconeogenesis in liver. Important regulator of appetite and adiposity; increased expression of the protein in…	Expressed in pancreatic islets. {ECO:0000269|PubMed:18375435}.		Fructose-1,6-bisphosphatase deficiency (FBP1D) [MIM:229700]: An autosomal recessive metabolic disorder characterized by impaired gluconeogenesis, and episodes of hypoglycemia and metabolic acidosis that can be lethal in newborn infants or young children. {ECO:0000269|PubMed:12126934, ECO:0000269|PubMed:25601412, ECO:0000269|PubMed:9382095}. Note=The disease is caused by mutations affecting the ge…	917119936	2186322176	762678784	1.28871e+09	7.81184e+08	0.606176	1427837440	659755328	302578368	796723712	5.74998e+08	0.721703	0.572	0.027
Q9NUQ9|FA49B_HUMAN	FA49B_HUMAN	Protein FAM49B	14	56.8164	632.953	17.2588	FAM49B BM-009	Alternative splicing;Lipoprotein;Membrane;Myristate;Polymorphism;Reference proteome	cilium [GO:0005929]; extracellular exosome [GO:0070062]; extracellular region [GO:0005576]; membrane [GO:0016020]; platelet alpha granule lumen [GO:0031093]; MHC class Ib protein binding, via antigen binding groove [GO:0023030]; platelet degranulation [GO:0002576]; positive regulation of interferon-gamma production [GO:0032729]; positive regulation of memory T cell activation [GO:2000568]; positi…					Membrane {ECO:0000305}; Lipid-anchor {ECO:0000305}.		2956703232	8621383680	3524651776	5.03425e+09	3.1195e+09	0.619657	4026258688	2069676544	925900032	2.34061e+09	1.56784e+09	0.66984	0.451	4.274e-05
Q52LJ0|FA98B_HUMAN,Q52LJ0-1|FA98B_HUMAN	FA98B_HUMAN	Protein FAM98B	2	59.675	59.5	16	FAM98B	Alternative splicing;Cytoplasm;Nucleus;Reference proteome	cytoplasm [GO:0005737]; intracellular membrane-bounded organelle [GO:0043231]; nucleoplasm [GO:0005654]; nucleus [GO:0005634]; tRNA-splicing ligase complex [GO:0072669]; identical protein binding [GO:0042802]; protein methyltransferase activity [GO:0008276]; RNA binding [GO:0003723]; positive regulation of cell population proliferation [GO:0008284]; positive regulation of gene expression [GO:0010…			Positively stimulates PRMT1-induced protein arginine dimethylated arginine methylation (PubMed:28040436). Promotes colorectal cancer cell malignancy (PubMed:28040436). {ECO:0000269|PubMed:28040436}.	Expressed strongly in colorectal cancer tissues compared to wild-type colon samples (at protein level) (PubMed:28040436). Expressed strongly in colorectal cancer tissues compared to wild-type colon samples (PubMed:28040436). {ECO:0000269|PubMed:28040436}.	Nucleus {ECO:0000269|PubMed:24608264}. Cytoplasm {ECO:0000269|PubMed:24608264}.		21579952	34233336	8105236	2.13062e+07	1.30662e+07	0.613259	38627864	14467182	3398230	18831092	1.80157e+07	0.956698	0.706	0.477
Q01469|FABP5_HUMAN	FABP5_HUMAN	Fatty acid-binding protein, epidermal	5	65.5428	270.2	17.6087	FABP5	Acetylation;Cell junction;Cytoplasm;Direct protein sequencing;Disulfide bond;Lipid-binding;Nucleus;Phosphoprotein;Reference proteome;Secreted;Synapse;Transport	azurophil granule lumen [GO:0035578]; cell junction [GO:0030054]; cytoplasm [GO:0005737]; cytosol [GO:0005829]; extracellular exosome [GO:0070062]; extracellular region [GO:0005576]; nucleoplasm [GO:0005654]; nucleus [GO:0005634]; plasma membrane [GO:0005886]; postsynaptic density [GO:0014069]; secretory granule membrane [GO:0030667]; synapse [GO:0045202]; fatty acid binding [GO:0005504]; identic…			Intracellular carrier for long-chain fatty acids and related active lipids, such as the endocannabinoid, that regulates the metabolism and actions of the ligands they bind. In addition to the cytosolic transport, selectively delivers specific fatty acids from the cytosol to the nucleus, wherein they activate nuclear receptors (PubMed:22170058). Delivers retinoic acid to the nuclear receptor perox…	Keratinocytes; highly expressed in psoriatic skin. {ECO:0000269|PubMed:8092987}.	Cytoplasm {ECO:0000269|PubMed:24692551, ECO:0000269|PubMed:8092987}. Nucleus {ECO:0000269|PubMed:24692551}. Cell junction, synapse {ECO:0000250|UniProtKB:Q05816}. Cell junction, synapse, postsynaptic density {ECO:0000250|UniProtKB:Q05816}. Secreted {ECO:0000250|UniProtKB:Q05816}. Note=Localizes primarily to the cytoplasm. Upon certain ligand binding, a conformation change exposes a nuclear locali…		2146822400	5338797056	2219425280	3235014912	1.82229e+09	0.563302	3023705344	1615877120	768410112	1802664192	1.13919e+09	0.631949	0.53	0.002
P49327|FAS_HUMAN	FAS_HUMAN	Fatty acid synthase	2	29.4945	90.8182	14.7	FASN FAS	Acetylation;Cytoplasm;Direct protein sequencing;Fatty acid biosynthesis;Fatty acid metabolism;Hydrolase;Isopeptide bond;Lipid biosynthesis;Lipid metabolism;Lyase;Multifunctional enzyme;NAD;NADP;Oxidoreductase;Phosphopantetheine;Phosphoprotein;Polymorphism;Pyridoxal phosphate;Reference proteome;Transferase;Ubl conjugation	cytosol [GO:0005829]; extracellular exosome [GO:0070062]; glycogen granule [GO:0042587]; Golgi apparatus [GO:0005794]; melanosome [GO:0042470]; membrane [GO:0016020]; plasma membrane [GO:0005886]; (3R)-hydroxymyristoyl-[acyl-carrier-protein] dehydratase activity [GO:0008659]; 3-hydroxydecanoyl-[acyl-carrier-protein] dehydratase activity [GO:0008693]; 3-hydroxyoctanoyl-[acyl-carrier-protein] dehyd…	Reaction=acetyl-CoA + 2n H(+) + n malonyl-CoA + 2n NADPH = a long-chain fatty acid + n CO2 + (n+1) CoA + 2n NADP(+); Xref=Rhea:RHEA:14993, ChEBI:CHEBI:15378, ChEBI:CHEBI:16526, ChEBI:CHEBI:57287, ChEBI:CHEBI:57288, ChEBI:CHEBI:57384, ChEBI:CHEBI:57560, ChEBI:CHEBI:57783, ChEBI:CHEBI:58349; EC=2.3.1.85; Evidence={ECO:0000269|PubMed:7567999}; Reaction=acetyl-CoA + holo-[ACP] = acetyl-[ACP] + CoA; X…		Fatty acid synthetase catalyzes the formation of long-chain fatty acids from acetyl-CoA, malonyl-CoA and NADPH. This multifunctional protein has 7 catalytic activities as an acyl carrier protein.	Ubiquitous. Prominent expression in brain, lung, and liver. {ECO:0000269|PubMed:7567999, ECO:0000269|PubMed:7595075}.	Cytoplasm {ECO:0000269|PubMed:17081065}. Melanosome {ECO:0000269|PubMed:17081065}. Note=Identified by mass spectrometry in melanosome fractions from stage I to stage IV.		40150784	144073184	59477764	8.12339e+07	5.52717e+07	0.680402	232353216	75553008	31842184	1.13249e+08	1.05437e+08	0.931014	1.33	0.422
Q13630|FCL_HUMAN	FCL_HUMAN	GDP-L-fucose synthase	2	46.539	66.3	18.75	TSTA3 SDR4E1	Direct protein sequencing;Isomerase;Multifunctional enzyme;NADP;Oxidoreductase;Reference proteome	cytosol [GO:0005829]; extracellular exosome [GO:0070062]; coenzyme binding [GO:0050662]; electron transfer activity [GO:0009055]; GDP-4-dehydro-D-rhamnose reductase activity [GO:0042356]; GDP-L-fucose synthase activity [GO:0050577]; GDP-mannose 3,5-epimerase activity [GO:0047918]; identical protein binding [GO:0042802]; 'de novo' GDP-L-fucose biosynthetic process [GO:0042351]; GDP-mannose metabol…	Reaction=GDP-beta-L-fucose + NADP(+) = GDP-4-dehydro-alpha-D-rhamnose + H(+) + NADPH; Xref=Rhea:RHEA:18885, ChEBI:CHEBI:15378, ChEBI:CHEBI:57273, ChEBI:CHEBI:57783, ChEBI:CHEBI:57964, ChEBI:CHEBI:58349; EC=1.1.1.271;	PATHWAY: Nucleotide-sugar biosynthesis; GDP-L-fucose biosynthesis via de novo pathway; GDP-L-fucose from GDP-alpha-D-mannose: step 2/2.	Catalyzes the two-step NADP-dependent conversion of GDP-4-dehydro-6-deoxy-D-mannose to GDP-fucose, involving an epimerase and a reductase reaction. {ECO:0000269|PubMed:8910301}.				126108104	418816064	160891216	2.35272e+08	1.59903e+08	0.679651	237567536	108007720	55105152	133560136	9.38766e+07	0.702879	0.561	0.014
Q13642|FHL1_HUMAN,Q13642-4|FHL1_HUMAN,Q13642-5|FHL1_HUMAN,Q13642-1|FHL1_HUMAN	FHL1_HUMAN	Four and a half LIM domains protein 1	3	29.29	59.7	21.5	FHL1 SLIM1	Acetylation;Alternative splicing;Cytoplasm;Developmental protein;Differentiation;Direct protein sequencing;Disease mutation;Emery-Dreifuss muscular dystrophy;Isopeptide bond;LIM domain;Metal-binding;Nucleus;Polymorphism;Reference proteome;Repeat;Ubl conjugation;Zinc;Zinc-finger	cytoplasm [GO:0005737]; cytosol [GO:0005829]; focal adhesion [GO:0005925]; nucleus [GO:0005634]; plasma membrane [GO:0005886]; ion channel binding [GO:0044325]; metal ion binding [GO:0046872]; animal organ morphogenesis [GO:0009887]; cell differentiation [GO:0030154]; muscle organ development [GO:0007517]; negative regulation of cell growth [GO:0030308]; negative regulation of G1/S transition of …			May have an involvement in muscle development or hypertrophy.	Isoform 1 is highly expressed in skeletal muscle and to a lesser extent in heart, placenta, ovary, prostate, testis, small intestine, colon and spleen. Expression is barely detectable in brain, lung, liver, kidney, pancreas, thymus and peripheral blood leukocytes. Isoform 2 is expressed in brain, skeletal muscle and to a lesser extent in heart, colon, prostate and small intestine. Isoform 3 is ex…	[Isoform 1]: Cytoplasm.; [Isoform 3]: Cytoplasm. Nucleus.; [Isoform 2]: Nucleus. Cytoplasm, cytosol. Note=Predominantly nuclear in myoblasts but is cytosolic in differentiated myotubes.	Emery-Dreifuss muscular dystrophy 6, X-linked (EDMD6) [MIM:300696]: A form of Emery-Dreifuss muscular dystrophy, a degenerative myopathy characterized by weakness and atrophy of muscle without involvement of the nervous system, early contractures of the elbows, Achilles tendons and spine, and cardiomyopathy associated with cardiac conduction defects. {ECO:0000269|PubMed:19716112, ECO:0000269|PubM…	119479136	67672456	14540706	67230766	5.24706e+07	0.780455	61853052	7896520	2814209	24187927	3.27178e+07	1.35265	0.215	0.125
Q5T1M5|FKB15_HUMAN,Q5T1M5-2|FKB15_HUMAN	FKB15_HUMAN	FK506-binding protein 15	3	45.2311	81	18.375	FKBP15 KIAA0674	Acetylation;Actin-binding;Alternative splicing;Cell projection;Coiled coil;Cytoplasm;Endocytosis;Endosome;Phosphoprotein;Polymorphism;Reference proteome;Transport	actin filament [GO:0005884]; early endosome [GO:0005769]; growth cone [GO:0030426]; membrane [GO:0016020]; actin binding [GO:0003779]; peptidyl-prolyl cis-trans isomerase activity [GO:0003755]; endocytosis [GO:0006897]; negative regulation of phosphatase activity [GO:0010923]			May be involved in the cytoskeletal organization of neuronal growth cones. Seems to be inactive as a PPIase (By similarity). Involved in the transport of early endosomes at the level of transition between microfilament-based and microtubule-based movement. {ECO:0000250, ECO:0000269|PubMed:19121306}.		Cytoplasm {ECO:0000250|UniProtKB:Q6P9Q6}. Cell projection, axon {ECO:0000250|UniProtKB:Q6P9Q6}. Early endosome {ECO:0000269|PubMed:19121306}. Note=Present in axons and neuronal growth cones. {ECO:0000250|UniProtKB:Q6P9Q6}.		26022798	75184216	41907296	47704770	2.50882e+07	0.525906	40022644	36681644	7556677	2.8087e+07	1.78581e+07	0.635813	0.578	0.019
P62942|FKB1A_HUMAN	FKB1A_HUMAN	Peptidyl-prolyl cis-trans isomerase FKBP1A	3	50.1478	81	15.6667	FKBP1A FKBP1 FKBP12	Acetylation;Cytoplasm;Direct protein sequencing;Isomerase;Membrane;Reference proteome;Rotamase;Sarcoplasmic reticulum	cytoplasm [GO:0005737]; cytoplasmic side of membrane [GO:0098562]; cytosol [GO:0005829]; extrinsic component of organelle membrane [GO:0031312]; membrane [GO:0016020]; ryanodine receptor complex [GO:1990425]; sarcoplasmic reticulum [GO:0016529]; terminal cisterna [GO:0014802]; Z disc [GO:0030018]; activin binding [GO:0048185]; FK506 binding [GO:0005528]; ion channel binding [GO:0044325]; macrolid…	Reaction=[protein]-peptidylproline (omega=180) = [protein]-peptidylproline (omega=0); Xref=Rhea:RHEA:16237, Rhea:RHEA-COMP:10747, Rhea:RHEA-COMP:10748, ChEBI:CHEBI:83833, ChEBI:CHEBI:83834; EC=5.2.1.8; Evidence={ECO:0000269|PubMed:1696686, ECO:0000269|PubMed:1701173};		Keeps in an inactive conformation TGFBR1, the TGF-beta type I serine/threonine kinase receptor, preventing TGF-beta receptor activation in absence of ligand. Recruits SMAD7 to ACVR1B which prevents the association of SMAD2 and SMAD3 with the activin receptor complex, thereby blocking the activin signal. May modulate the RYR1 calcium channel activity. PPIases accelerate the folding of proteins. It…		Cytoplasm, cytosol {ECO:0000269|PubMed:1701173}. Sarcoplasmic reticulum membrane {ECO:0000250|UniProtKB:P62943}; Peripheral membrane protein {ECO:0000250|UniProtKB:P62943}; Cytoplasmic side {ECO:0000250|UniProtKB:P62943}.		565456256	3283174400	600088896	1.48291e+09	1.55917e+09	1.05143	925820672	577264064	168692000	557258912	3.78961e+08	0.680044	0.407	0.046
Q00688|FKBP3_HUMAN	FKBP3_HUMAN	Peptidyl-prolyl cis-trans isomerase FKBP3	2	29.748	83.5	15.85	FKBP3 FKBP25	Acetylation;Isomerase;Nucleus;Phosphoprotein;Reference proteome;Rotamase	nucleus [GO:0005634]; FK506 binding [GO:0005528]; peptidyl-prolyl cis-trans isomerase activity [GO:0003755]; RNA binding [GO:0003723]; signaling receptor activity [GO:0038023]	Reaction=[protein]-peptidylproline (omega=180) = [protein]-peptidylproline (omega=0); Xref=Rhea:RHEA:16237, Rhea:RHEA-COMP:10747, Rhea:RHEA-COMP:10748, ChEBI:CHEBI:83833, ChEBI:CHEBI:83834; EC=5.2.1.8;		FK506- and rapamycin-binding proteins (FKBPs) constitute a family of receptors for the two immunosuppressants which inhibit T-cell proliferation by arresting two distinct cytoplasmic signal transmission pathways. PPIases accelerate the folding of proteins.		Nucleus.		123620224	671943232	244107728	3.46557e+08	2.8816e+08	0.831495	384475136	182970448	67715496	211720360	1.60325e+08	0.757249	0.639	0.135
Q02790|FKBP4_HUMAN	FKBP4_HUMAN	Peptidyl-prolyl cis-trans isomerase FKBP4	5	43.5859	113.636	18.8	FKBP4 FKBP52	Acetylation;Cell projection;Chaperone;Cytoplasm;Cytoskeleton;Direct protein sequencing;Isomerase;Isopeptide bond;Methylation;Microtubule;Mitochondrion;Nucleus;Phosphoprotein;Polymorphism;Reference proteome;Repeat;Rotamase;TPR repeat;Ubl conjugation	axonal growth cone [GO:0044295]; cytoplasm [GO:0005737]; cytosol [GO:0005829]; extracellular exosome [GO:0070062]; microtubule [GO:0005874]; mitochondrion [GO:0005739]; neuronal cell body [GO:0043025]; nucleoplasm [GO:0005654]; perinuclear region of cytoplasm [GO:0048471]; protein-containing complex [GO:0032991]; ATP binding [GO:0005524]; copper-dependent protein binding [GO:0032767]; FK506 bindi…	Reaction=[protein]-peptidylproline (omega=180) = [protein]-peptidylproline (omega=0); Xref=Rhea:RHEA:16237, Rhea:RHEA-COMP:10747, Rhea:RHEA-COMP:10748, ChEBI:CHEBI:83833, ChEBI:CHEBI:83834; EC=5.2.1.8;		Immunophilin protein with PPIase and co-chaperone activities. Component of steroid receptors heterocomplexes through interaction with heat-shock protein 90 (HSP90). May play a role in the intracellular trafficking of heterooligomeric forms of steroid hormone receptors between cytoplasm and nuclear compartments. The isomerase activity controls neuronal growth cones via regulation of TRPC1 channel …	Widely expressed. {ECO:0000269|PubMed:1279700}.	Cytoplasm, cytosol {ECO:0000269|PubMed:2378870}. Mitochondrion {ECO:0000269|PubMed:21730050}. Nucleus {ECO:0000250|UniProtKB:P30416}. Cytoplasm, cytoskeleton {ECO:0000250|UniProtKB:Q9QVC8}. Cell projection, axon {ECO:0000250|UniProtKB:Q9QVC8}. Note=Shuttles from mitochondria to nucleus; co-localizes in mitochondria with the glucocorticoid receptor (PubMed:21730050). Colocalized with MAPT/TAU in t…		202777584	1055643136	382305472	5.46909e+08	4.49628e+08	0.822127	633278080	255277328	115640952	334732120	2.67809e+08	0.800071	0.634	0.109
P21333|FLNA_HUMAN,P21333-2|FLNA_HUMAN	FLNA_HUMAN	Filamin-A	49	53.9098	1985.84	16.7406	FLNA FLN FLN1	Acetylation;Actin-binding;Alternative splicing;Cell projection;Cilium biogenesis/degradation;Cytoplasm;Cytoskeleton;Deafness;Direct protein sequencing;Disease mutation;Isopeptide bond;Phosphoprotein;Polymorphism;Reference proteome;Repeat;Ubl conjugation	actin cytoskeleton [GO:0015629]; actin filament [GO:0005884]; apical dendrite [GO:0097440]; cell-cell junction [GO:0005911]; cortical cytoskeleton [GO:0030863]; cytoplasm [GO:0005737]; cytosol [GO:0005829]; dendritic shaft [GO:0043198]; extracellular exosome [GO:0070062]; extracellular region [GO:0005576]; focal adhesion [GO:0005925]; glutamatergic synapse [GO:0098978]; growth cone [GO:0030426]; …			Promotes orthogonal branching of actin filaments and links actin filaments to membrane glycoproteins. Anchors various transmembrane proteins to the actin cytoskeleton and serves as a scaffold for a wide range of cytoplasmic signaling proteins. Interaction with FLNB may allow neuroblast migration from the ventricular zone into the cortical plate. Tethers cell surface-localized furin, modulates its…	Ubiquitous.	Cytoplasm, cell cortex {ECO:0000269|PubMed:16291724}. Cytoplasm, cytoskeleton {ECO:0000250|UniProtKB:Q8BTM8}. Perikaryon {ECO:0000250|UniProtKB:Q8BTM8}. Cell projection, growth cone {ECO:0000250|UniProtKB:Q8BTM8}. Note=Colocalizes with CPMR1 in the central region of DRG neuron growth cone (By similarity). Following SEMA3A stimulation of DRG neurons, colocalizes with F-actin (By similarity). {ECO:…	Periventricular nodular heterotopia 1 (PVNH1) [MIM:300049]: A developmental disorder characterized by the presence of periventricular nodules of cerebral gray matter, resulting from a failure of neurons to migrate normally from the lateral ventricular proliferative zone, where they are formed, to the cerebral cortex. PVNH1 is an X-linked dominant form. Heterozygous females have normal intelligenc…	6609124864	29478246400	8838534144	1.49753e+10	1.26093e+10	0.842006	17826461696	13351352320	4772240896	1.19834e+10	6.63376e+09	0.553581	0.853	0.482
O75369-8|FLNB_HUMAN,O75369|FLNB_HUMAN,O75369-9|FLNB_HUMAN,O75369-2|FLNB_HUMAN	FLNB_HUMAN	Filamin-B	56	50.2217	1662.4	16.13	FLNB FLN1L FLN3 TABP TAP	Acetylation;Actin-binding;Alternative splicing;Cytoplasm;Cytoskeleton;Developmental protein;Differentiation;Disease mutation;Dwarfism;Isopeptide bond;Myogenesis;Phosphoprotein;Polymorphism;Reference proteome;Repeat;Ubl conjugation	actin cytoskeleton [GO:0015629]; brush border [GO:0005903]; cell [GO:0005623]; cell cortex [GO:0005938]; cytoplasm [GO:0005737]; cytosol [GO:0005829]; extracellular exosome [GO:0070062]; focal adhesion [GO:0005925]; integral component of membrane [GO:0016021]; neuron projection [GO:0043005]; neuronal cell body [GO:0043025]; nucleus [GO:0005634]; phagocytic vesicle [GO:0045335]; plasma membrane [G…			Connects cell membrane constituents to the actin cytoskeleton. May promote orthogonal branching of actin filaments and links actin filaments to membrane glycoproteins. Anchors various transmembrane proteins to the actin cytoskeleton. Interaction with FLNA may allow neuroblast migration from the ventricular zone into the cortical plate. Various interactions and localizations of isoforms affect myo…	Ubiquitous. Isoform 1 and isoform 2 are expressed in placenta, bone marrow, brain, umbilical vein endothelial cells (HUVEC), retina and skeletal muscle. Isoform 1 is predominantly expressed in prostate, uterus, liver, thyroid, stomach, lymph node, small intestine, spleen, skeletal muscle, kidney, placenta, pancreas, heart, lung, platelets, endothelial cells, megakaryocytic and erythroleukemic cel…	[Isoform 1]: Cytoplasm, cell cortex. Cytoplasm, cytoskeleton. Cytoplasm, cytoskeleton, stress fiber. Cytoplasm, myofibril, sarcomere, Z line. Note=In differentiating myotubes, isoform 1, isoform 2 and isoform 3 are localized diffusely throughout the cytoplasm with regions of enrichment at the longitudinal actin stress fiber. In differentiated tubes, isoform 1 is also detected within the Z-lines.;…	Note=Interaction with FLNA may compensate for dysfunctional FLNA homodimer in the periventricular nodular heterotopia (PVNH) disorder.; Atelosteogenesis 1 (AO1) [MIM:108720]: A lethal chondrodysplasia characterized by distal hypoplasia of the humeri and femurs, hypoplasia of the mid-thoracic spine, occasionally complete lack of ossification of single hand bones, and the finding in cartilage of mu…	8755321856	25869750272	10399549440	1.50082e+10	9.44223e+09	0.629138	9762580480	6326470656	3349633792	6.47956e+09	3.20921e+09	0.495282	0.436	1.533e-06
P02794|FRIH_HUMAN	FRIH_HUMAN	Ferritin heavy chain	4	38.3415	94.7	15.1667	FTH1 FTH FTHL6 OK/SW-cl.84 PIG15	Acetylation;Iron;Iron storage;Metal-binding;Oxidoreductase;Phosphoprotein;Reference proteome	autolysosome [GO:0044754]; cell [GO:0005623]; cytoplasm [GO:0005737]; cytosol [GO:0005829]; extracellular exosome [GO:0070062]; extracellular region [GO:0005576]; ficolin-1-rich granule lumen [GO:1904813]; intracellular ferritin complex [GO:0008043]; nucleus [GO:0005634]; tertiary granule lumen [GO:1904724]; ferric iron binding [GO:0008199]; ferrous iron binding [GO:0008198]; ferroxidase activity…	Reaction=4 Fe(2+) + 4 H(+) + O2 = 4 Fe(3+) + 2 H2O; Xref=Rhea:RHEA:11148, ChEBI:CHEBI:15377, ChEBI:CHEBI:15378, ChEBI:CHEBI:15379, ChEBI:CHEBI:29033, ChEBI:CHEBI:29034; EC=1.16.3.1;		Stores iron in a soluble, non-toxic, readily available form. Important for iron homeostasis. Has ferroxidase activity. Iron is taken up in the ferrous form and deposited as ferric hydroxides after oxidation. Also plays a role in delivery of iron to cells. Mediates iron uptake in capsule cells of the developing kidney (By similarity). {ECO:0000250}.	Expressed in the liver. {ECO:0000269|PubMed:11389486}.		Hemochromatosis 5 (HFE5) [MIM:615517]: A disorder of iron metabolism characterized by iron overload. Excess iron is deposited in a variety of organs leading to their failure, and resulting in serious illnesses including cirrhosis, hepatomas, diabetes, cardiomyopathy, arthritis, and hypogonadotropic hypogonadism. Severe effects of the disease usually do not appear until after decades of progressiv…	235913968	535311840	325008320	365411376	1.53734e+08	0.420714	602232832	335622336	201593040	3.79816e+08	2.03943e+08	0.536953	0.999	0.992
Q16658|FSCN1_HUMAN	FSCN1_HUMAN	Fascin	12	47.1189	405.056	16.7273	FSCN1 FAN1 HSN SNL	Acetylation;Actin-binding;Cell junction;Cell projection;Cytoplasm;Cytoskeleton;Direct protein sequencing;Isopeptide bond;Phosphoprotein;Reference proteome;Ubl conjugation	actin cytoskeleton [GO:0015629]; cell cortex [GO:0005938]; cell projection membrane [GO:0031253]; cell-cell junction [GO:0005911]; cytoplasm [GO:0005737]; cytoskeleton [GO:0005856]; cytosol [GO:0005829]; extracellular exosome [GO:0070062]; filopodium [GO:0030175]; growth cone [GO:0030426]; invadopodium [GO:0071437]; lamellipodium [GO:0030027]; microspike [GO:0044393]; microvillus [GO:0005902]; po…			Actin-binding protein that contains 2 major actin binding sites (PubMed:21685497, PubMed:23184945). Organizes filamentous actin into parallel bundles (PubMed:20393565, PubMed:21685497, PubMed:23184945). Plays a role in the organization of actin filament bundles and the formation of microspikes, membrane ruffles, and stress fibers (PubMed:22155786). Important for the formation of a diverse set of …	Ubiquitous.	Cytoplasm, cytosol {ECO:0000269|PubMed:21706053, ECO:0000269|PubMed:9571235}. Cytoplasm, cell cortex {ECO:0000269|PubMed:21685497}. Cytoplasm, cytoskeleton {ECO:0000269|PubMed:21685497, ECO:0000269|PubMed:3525578, ECO:0000269|PubMed:9571235}. Cytoplasm, cytoskeleton, stress fiber {ECO:0000269|PubMed:21706053}. Cell projection, filopodium {ECO:0000269|PubMed:20137952, ECO:0000269|PubMed:21685497, …		66336000	320245920	175856048	1.87479e+08	1.27353e+08	0.679293	3267394560	2014919552	650298496	1977537536	1.30895e+09	0.661908	10.969	6.055e-07
Q96AE4-2|FUBP1_HUMAN,Q96AE4|FUBP1_HUMAN	FUBP1_HUMAN	Far upstream element-binding protein 1	6	47.1854	232.415	17	FUBP1	Acetylation;Alternative splicing;DNA-binding;Direct protein sequencing;Methylation;Nucleus;Phosphoprotein;Polymorphism;Reference proteome;Repeat;Transcription;Transcription regulation;Ubl conjugation	nucleoplasm [GO:0005654]; nucleus [GO:0005634]; DNA-binding transcription factor activity [GO:0003700]; RNA binding [GO:0003723]; single-stranded DNA binding [GO:0003697]; positive regulation of gene expression [GO:0010628]; transcription by RNA polymerase II [GO:0006366]			Regulates MYC expression by binding to a single-stranded far-upstream element (FUSE) upstream of the MYC promoter. May act both as activator and repressor of transcription. {ECO:0000269|PubMed:8125259}.		Nucleus {ECO:0000305}.		1219703808	4188256512	1517725952	2.30856e+09	1.63467e+09	0.70809	2187976704	1283693696	534184320	1.33528e+09	8.28102e+08	0.620169	0.582	0.01
Q92945|FUBP2_HUMAN	FUBP2_HUMAN	Far upstream element-binding protein 2	6	43.6892	192.565	17.9565	KHSRP FUBP2	Acetylation;Cytoplasm;DNA-binding;Direct protein sequencing;Isopeptide bond;Methylation;Nucleus;Phosphoprotein;RNA-binding;Reference proteome;Repeat;Transcription;Transcription regulation;Transport;Ubl conjugation;mRNA processing;mRNA splicing;mRNA transport	cytoplasmic stress granule [GO:0010494]; cytosol [GO:0005829]; membrane [GO:0016020]; nucleoplasm [GO:0005654]; DNA binding [GO:0003677]; mRNA 3'-UTR AU-rich region binding [GO:0035925]; RNA binding [GO:0003723]; 3'-UTR-mediated mRNA destabilization [GO:0061158]; cellular response to cytokine stimulus [GO:0071345]; miRNA metabolic process [GO:0010586]; mRNA catabolic process [GO:0006402]; mRNA pr…			Binds to the dendritic targeting element and may play a role in mRNA trafficking (By similarity). Part of a ternary complex that binds to the downstream control sequence (DCS) of the pre-mRNA. Mediates exon inclusion in transcripts that are subject to tissue-specific alternative splicing. May interact with single-stranded DNA from the far-upstream element (FUSE). May activate gene expression. Als…	Detected in neural and non-neural cell lines.	Nucleus {ECO:0000269|PubMed:19198587}. Cytoplasm {ECO:0000269|PubMed:19198587}. Note=A small proportion is also found in the cytoplasm of neuronal cell bodies and dendrites. {ECO:0000250}.		412016448	1018208704	417821824	6.16016e+08	3.48321e+08	0.565443	558349568	424236640	196157984	3.92915e+08	1.83116e+08	0.466045	0.627	0.015
P07954|FUMH_HUMAN,P07954-2|FUMH_HUMAN	FUMH_HUMAN	Fumarate hydratase, mitochondrial	2	31.669	78.4444	17.6667	FH	Acetylation;Alternative initiation;Chromosome;Cytoplasm;DNA damage;DNA repair;Direct protein sequencing;Disease mutation;Lyase;Mitochondrion;Nucleus;Phosphoprotein;Reference proteome;Transit peptide;Tricarboxylic acid cycle;Tumor suppressor	chromosome [GO:0005694]; cytoplasm [GO:0005737]; cytosol [GO:0005829]; extracellular exosome [GO:0070062]; mitochondrial matrix [GO:0005759]; mitochondrion [GO:0005739]; nucleus [GO:0005634]; site of double-strand break [GO:0035861]; tricarboxylic acid cycle enzyme complex [GO:0045239]; fumarate hydratase activity [GO:0004333]; histone binding [GO:0042393]; cellular response to DNA damage stimulu…	Reaction=(S)-malate = fumarate + H2O; Xref=Rhea:RHEA:12460, ChEBI:CHEBI:15377, ChEBI:CHEBI:15589, ChEBI:CHEBI:29806; EC=4.2.1.2; Evidence={ECO:0000269|PubMed:30761759, ECO:0000305|PubMed:30718813}; [Isoform Mitochondrial]: Reaction=(S)-malate = fumarate + H2O; Xref=Rhea:RHEA:12460, ChEBI:CHEBI:15377, ChEBI:CHEBI:15589, ChEBI:CHEBI:29806; EC=4.2.1.2; Evidence={ECO:0000250|UniProtKB:P10173};Physiol…	PATHWAY: Carbohydrate metabolism; tricarboxylic acid cycle; (S)-malate from fumarate: step 1/1. {ECO:0000250|UniProtKB:P10173}.	Catalyzes the reversible stereospecific interconversion of fumarate to L-malate (PubMed:30761759). Experiments in other species have demonstrated that specific isoforms of this protein act in defined pathways and favor one direction over the other (Probable). {ECO:0000269|PubMed:30761759, ECO:0000305}.; [Isoform Mitochondrial]: Catalyzes the hydration of fumarate to L-malate in the tricarboxylic …	Expressed in red blood cells; underexpressed in red blood cells (cytoplasm) of patients with hereditary non-spherocytic hemolytic anemia of unknown etiology. {ECO:0000269|PubMed:22509282}.	[Isoform Mitochondrial]: Mitochondrion {ECO:0000269|PubMed:27037871}.; [Isoform Cytoplasmic]: Cytoplasm, cytosol {ECO:0000269|PubMed:20231875, ECO:0000269|PubMed:22509282, ECO:0000269|PubMed:26237645, ECO:0000269|PubMed:27037871}. Nucleus {ECO:0000269|PubMed:20231875, ECO:0000269|PubMed:26237645}. Chromosome {ECO:0000269|PubMed:26237645}. Note=Translocates to the nucleus in response to DNA damage…	Fumarase deficiency (FMRD) [MIM:606812]: A severe autosomal recessive metabolic disorder characterized by early-onset hypotonia, profound psychomotor retardation, and brain abnormalities, such as agenesis of the corpus callosum, gyral defects, and ventriculomegaly. Many patients show neonatal distress, metabolic acidosis, and/or encephalopathy. {ECO:0000269|PubMed:9635293, ECO:0000269|Ref.23}. No…	96664656	387837088	128369384	204290376	1.59745e+08	0.781949	226723104	122432976	47326520	1.32161e+08	9.0093e+07	0.681692	0.659	0.112
Q13283|G3BP1_HUMAN	G3BP1_HUMAN	Ras GTPase-activating protein-binding protein 1	5	37.442	148.533	14.9	G3BP1 G3BP	ATP-binding;Acetylation;Alternative splicing;Cytoplasm;DNA-binding;Direct protein sequencing;Endonuclease;Helicase;Host-virus interaction;Hydrolase;Immunity;Innate immunity;Isopeptide bond;Methylation;Nuclease;Nucleotide-binding;Nucleus;Phosphoprotein;RNA-binding;Reference proteome;Transport;Ubl conjugation	cytoplasm [GO:0005737]; cytoplasmic stress granule [GO:0010494]; cytosol [GO:0005829]; focal adhesion [GO:0005925]; nucleus [GO:0005634]; perikaryon [GO:0043204]; ribonucleoprotein complex [GO:1990904]; ATP binding [GO:0005524]; DNA binding [GO:0003677]; DNA helicase activity [GO:0003678]; endonuclease activity [GO:0004519]; mRNA binding [GO:0003729]; RNA binding [GO:0003723]; RNA helicase activi…	Reaction=ATP + H2O = ADP + H(+) + phosphate; Xref=Rhea:RHEA:13065, ChEBI:CHEBI:15377, ChEBI:CHEBI:15378, ChEBI:CHEBI:30616, ChEBI:CHEBI:43474, ChEBI:CHEBI:456216; EC=3.6.4.12; Evidence={ECO:0000269|PubMed:9889278}; Reaction=ATP + H2O = ADP + H(+) + phosphate; Xref=Rhea:RHEA:13065, ChEBI:CHEBI:15377, ChEBI:CHEBI:15378, ChEBI:CHEBI:30616, ChEBI:CHEBI:43474, ChEBI:CHEBI:456216; EC=3.6.4.13; Evidence…		ATP- and magnesium-dependent helicase that plays an essential role in innate immunity (PubMed:30510222). Participates in the DNA-triggered cGAS/STING pathway by promoting the DNA binding and activation of CGAS. Enhances also DDX58-induced type I interferon production probably by helping DDX58 at sensing pathogenic RNA (PubMed:30804210). In addition, plays an essential role in stress granule forma…	Ubiquitous.	Cytoplasm, cytosol {ECO:0000269|PubMed:20180778, ECO:0000269|PubMed:30510222}. Perikaryon {ECO:0000250|UniProtKB:P97855}. Cytoplasm, Stress granule {ECO:0000269|PubMed:12642610, ECO:0000269|PubMed:17210633, ECO:0000269|PubMed:20180778, ECO:0000269|PubMed:23953116, ECO:0000269|PubMed:30404792}. Nucleus {ECO:0000269|PubMed:11604510}. Note=Cytoplasmic in proliferating cells (PubMed:11604510). Cytoso…		399228896	1142805120	415214496	6.52416e+08	4.24764e+08	0.651064	713706176	402722048	217419568	4.44616e+08	2.50782e+08	0.564041	0.674	0.048
P04406|G3P_HUMAN	G3P_HUMAN	Glyceraldehyde-3-phosphate dehydrogenase	18	66.291	1655.6	17.1005	GAPDH GAPD CDABP0047 OK/SW-cl.12	ADP-ribosylation;Acetylation;Alternative splicing;Apoptosis;Cytoplasm;Cytoskeleton;Direct protein sequencing;Glycolysis;Isopeptide bond;Membrane;Methylation;NAD;Nucleus;Oxidation;Oxidoreductase;Phosphoprotein;Polymorphism;Reference proteome;S-nitrosylation;Transferase;Translation regulation;Ubl conjugation	cytoplasm [GO:0005737]; cytosol [GO:0005829]; extracellular exosome [GO:0070062]; GAIT complex [GO:0097452]; intracellular membrane-bounded organelle [GO:0043231]; lipid droplet [GO:0005811]; membrane [GO:0016020]; microtubule cytoskeleton [GO:0015630]; nuclear membrane [GO:0031965]; nucleus [GO:0005634]; perinuclear region of cytoplasm [GO:0048471]; plasma membrane [GO:0005886]; ribonucleoprotei…	Reaction=D-glyceraldehyde 3-phosphate + NAD(+) + phosphate = (2R)-3-phospho-glyceroyl phosphate + H(+) + NADH; Xref=Rhea:RHEA:10300, ChEBI:CHEBI:15378, ChEBI:CHEBI:43474, ChEBI:CHEBI:57540, ChEBI:CHEBI:57604, ChEBI:CHEBI:57945, ChEBI:CHEBI:59776; EC=1.2.1.12; Evidence={ECO:0000255|PROSITE-ProRule:PRU10009, ECO:0000269|PubMed:3170585};	PATHWAY: Carbohydrate degradation; glycolysis; pyruvate from D-glyceraldehyde 3-phosphate: step 1/5.	Has both glyceraldehyde-3-phosphate dehydrogenase and nitrosylase activities, thereby playing a role in glycolysis and nuclear functions, respectively. Participates in nuclear events including transcription, RNA transport, DNA replication and apoptosis. Nuclear functions are probably due to the nitrosylase activity that mediates cysteine S-nitrosylation of nuclear target proteins such as SIRT1, H…		Cytoplasm, cytosol {ECO:0000269|PubMed:12829261}. Nucleus {ECO:0000250}. Cytoplasm, perinuclear region {ECO:0000269|PubMed:12829261}. Membrane {ECO:0000269|PubMed:12829261}. Cytoplasm, cytoskeleton {ECO:0000250}. Note=Translocates to the nucleus following S-nitrosylation and interaction with SIAH1, which contains a nuclear localization signal (By similarity). Postnuclear and Perinuclear regions. …		51024044032	131813908480	53354549248	78730833920	4.59861e+10	0.584092	109198893056	43918893056	19649058816	5.75889e+10	4.63136e+10	0.804209	0.677	0.086
P11413-2|G6PD_HUMAN,P11413-3|G6PD_HUMAN,P11413|G6PD_HUMAN	G6PD_HUMAN	Glucose-6-phosphate 1-dehydrogenase	2	47.9133	106.8	19.4	G6PD	Acetylation;Alternative splicing;Carbohydrate metabolism;Cytoplasm;Direct protein sequencing;Disease mutation;Glucose metabolism;Hereditary hemolytic anemia;Membrane;NADP;Oxidoreductase;Phosphoprotein;Polymorphism;Reference proteome	centriolar satellite [GO:0034451]; cytoplasm [GO:0005737]; cytoplasmic side of plasma membrane [GO:0009898]; cytosol [GO:0005829]; extracellular exosome [GO:0070062]; intracellular membrane-bounded organelle [GO:0043231]; membrane [GO:0016020]; nucleus [GO:0005634]; glucose binding [GO:0005536]; glucose-6-phosphate dehydrogenase activity [GO:0004345]; identical protein binding [GO:0042802]; NADP …	Reaction=D-glucose 6-phosphate + NADP(+) = 6-phospho-D-glucono-1,5-lactone + H(+) + NADPH; Xref=Rhea:RHEA:15841, ChEBI:CHEBI:15378, ChEBI:CHEBI:57783, ChEBI:CHEBI:57955, ChEBI:CHEBI:58349, ChEBI:CHEBI:61548; EC=1.1.1.49; Evidence={ECO:0000269|PubMed:15858258, ECO:0000269|PubMed:24769394, ECO:0000269|PubMed:26479991, ECO:0000269|PubMed:743300};PhysiologicalDirection=left-to-right; Xref=Rhea:RHEA:1…	PATHWAY: Carbohydrate degradation; pentose phosphate pathway; D-ribulose 5-phosphate from D-glucose 6-phosphate (oxidative stage): step 1/3. {ECO:0000269|PubMed:15858258, ECO:0000269|PubMed:24769394, ECO:0000269|PubMed:26479991, ECO:0000269|PubMed:743300}.	Cytosolic glucose-6-phosphate dehydrogenase that catalyzes the first and rate-limiting step of the oxidative branch within the pentose phosphate pathway/shunt, an alternative route to glycolysis for the dissimilation of carbohydrates and a major source of reducing power and metabolic intermediates for fatty acid and nucleic acid biosynthetic processes. {ECO:0000269|PubMed:15858258, ECO:0000269|Pu…	Isoform Long is found in lymphoblasts, granulocytes and sperm.	Cytoplasm, cytosol {ECO:0000269|PubMed:743300}. Membrane; Peripheral membrane protein {ECO:0000269|PubMed:743300}.	Anemia, non-spherocytic hemolytic, due to G6PD deficiency (NSHA) [MIM:300908]: A disease characterized by G6PD deficiency, acute hemolytic anemia, fatigue, back pain, and jaundice. In most patients, the disease is triggered by an exogenous agent, such as some drugs, food, or infection. Increased unconjugated bilirubin, lactate dehydrogenase, and reticulocytosis are markers of the disorder. Althou…	119004544	396047616	174920144	229990768	1.46502e+08	0.63699	358876032	161197040	54111720	1.91395e+08	1.5461e+08	0.807806	0.799	0.373
P06744|G6PI_HUMAN	G6PI_HUMAN	Glucose-6-phosphate isomerase	15	48.4932	515.368	16.5952	GPI	Acetylation;Alternative splicing;Cytokine;Cytoplasm;Direct protein sequencing;Disease mutation;Gluconeogenesis;Glycolysis;Growth factor;Hereditary hemolytic anemia;Hydroxylation;Isomerase;Phosphoprotein;Polymorphism;Reference proteome;Secreted;Ubl conjugation	cytosol [GO:0005829]; extracellular exosome [GO:0070062]; extracellular region [GO:0005576]; ficolin-1-rich granule lumen [GO:1904813]; membrane [GO:0016020]; nucleoplasm [GO:0005654]; plasma membrane [GO:0005886]; secretory granule lumen [GO:0034774]; cytokine activity [GO:0005125]; glucose-6-phosphate isomerase activity [GO:0004347]; growth factor activity [GO:0008083]; intramolecular transfera…	Reaction=aldehydo-D-glucose 6-phosphate = keto-D-fructose 6-phosphate; Xref=Rhea:RHEA:11816, ChEBI:CHEBI:57579, ChEBI:CHEBI:57584; EC=5.3.1.9; Evidence={ECO:0000269|PubMed:28803808};	PATHWAY: Carbohydrate degradation; glycolysis; D-glyceraldehyde 3-phosphate and glycerone phosphate from D-glucose: step 2/4. {ECO:0000269|PubMed:28803808}.	In the cytoplasm, catalyzes the conversion of glucose-6-phosphate to fructose-6-phosphate, the second step in glycolysis, and the reverse reaction during gluconeogenesis (PubMed:28803808). Besides it's role as a glycolytic enzyme, also acts as a secreted cytokine: acts as an angiogenic factor (AMF) that stimulates endothelial cell motility (PubMed:11437381). Acts as a neurotrophic factor, neurole…		Cytoplasm {ECO:0000269|PubMed:11437381}. Secreted {ECO:0000269|PubMed:11437381}.	Hemolytic anemia, non-spherocytic, due to glucose phosphate isomerase deficiency (HA-GPID) [MIM:613470]: A form of anemia in which there is no abnormal hemoglobin or spherocytosis. It is caused by glucose phosphate isomerase deficiency. {ECO:0000269|PubMed:28803808, ECO:0000269|PubMed:7989588, ECO:0000269|PubMed:8499925, ECO:0000269|PubMed:8822952, ECO:0000269|PubMed:8822954, ECO:0000269|PubMed:9…	3722346240	13990191104	4328834560	7347123968	5.76105e+09	0.784123	8775365632	5045748736	1703864064	5.17499e+09	3.53752e+09	0.68358	0.709	0.155
Q14697|GANAB_HUMAN	GANAB_HUMAN	Neutral alpha-glucosidase AB	4	31.5348	90.1905	14.8462	GANAB G2AN KIAA0088	Alternative splicing;Direct protein sequencing;Disease mutation;Disulfide bond;Endoplasmic reticulum;Glycoprotein;Glycosidase;Golgi apparatus;Hydrolase;Phosphoprotein;Polymorphism;Reference proteome;Signal	endoplasmic reticulum lumen [GO:0005788]; extracellular exosome [GO:0070062]; glucosidase II complex [GO:0017177]; Golgi apparatus [GO:0005794]; intracellular membrane-bounded organelle [GO:0043231]; melanosome [GO:0042470]; membrane [GO:0016020]; alpha-glucosidase activity [GO:0090599]; carbohydrate binding [GO:0030246]; glucan 1,3-alpha-glucosidase activity [GO:0033919]; RNA binding [GO:0003723…	Reaction=H2O + N(4)-(alpha-D-Glc-(1->3)-alpha-D-Man-(1->2)-alpha-D-Man-(1->2)-alpha-D-Man-(1->3)-[alpha-D-Man-(1->2)-alpha-D-Man-(1->3)-[alpha-D-Man-(1->2)-alpha-D-Man-(1->6)]-alpha-D-Man-(1->6)]-beta-D-Man-(1->4)-beta-D-GlcNAc-(1->4)-alpha-D-GlcNAc)-L-asparaginyl-[protein] = beta-D-glucose + N(4)-(alpha-D-Man-(1->2)-alpha-D-Man-(1->2)-alpha-D-Man-(1->3)-[alpha-D-Man-(1->2)-alpha-D-Man-(1->3)-[al…	PATHWAY: Glycan metabolism; N-glycan metabolism. {ECO:0000269|PubMed:10929008}.	Catalytic subunit of glucosidase II that cleaves sequentially the 2 innermost alpha-1,3-linked glucose residues from the Glc(2)Man(9)GlcNAc(2) oligosaccharide precursor of immature glycoproteins (PubMed:10929008). Required for PKD1/Polycystin-1 and PKD2/Polycystin-2 maturation and localization to the cell surface and cilia (PubMed:27259053). {ECO:0000269|PubMed:10929008, ECO:0000269|PubMed:272590…	Detected in placenta (PubMed:3881423). Isoform 1 and isoform 2 are expressed in the kidney and liver (PubMed:27259053). {ECO:0000269|PubMed:27259053, ECO:0000269|PubMed:3881423}.	Endoplasmic reticulum {ECO:0000305|PubMed:10929008}. Golgi apparatus {ECO:0000250|UniProtKB:P79403}. Melanosome {ECO:0000269|PubMed:17081065}. Note=Identified by mass spectrometry in melanosome fractions from stage I to stage IV. {ECO:0000269|PubMed:17081065}.	Polycystic kidney disease 3 with or without polycystic liver disease (PKD3) [MIM:600666]: A form of polycystic kidney disease, a disorder characterized by progressive formation and enlargement of cysts in both kidneys, typically leading to end-stage renal disease in adult life. Cysts also occur in other organs, particularly the liver. PKD3 inheritance is autosomal dominant. {ECO:0000269|PubMed:27…	92631016	212752640	217331808	174238488	7.07112e+07	0.40583	367166272	109625120	68208384	181666592	1.61977e+08	0.891615	0.948	0.849
P62873|GBB1_HUMAN	GBB1_HUMAN	Guanine nucleotide-binding protein G(I)/G(S)/G(T) subunit beta-1	9	45.8845	152.045	16.4286	GNB1	Acetylation;Alternative splicing;Direct protein sequencing;Disease mutation;Mental retardation;Phosphoprotein;Reference proteome;Repeat;Transducer;WD repeat	cell [GO:0005623]; cell body [GO:0044297]; cytosol [GO:0005829]; dendrite [GO:0030425]; extracellular exosome [GO:0070062]; extracellular vesicle [GO:1903561]; heterotrimeric G-protein complex [GO:0005834]; lysosomal membrane [GO:0005765]; membrane [GO:0016020]; photoreceptor disc membrane [GO:0097381]; photoreceptor inner segment [GO:0001917]; photoreceptor outer segment membrane [GO:0042622]; p…			Guanine nucleotide-binding proteins (G proteins) are involved as a modulator or transducer in various transmembrane signaling systems. The beta and gamma chains are required for the GTPase activity, for replacement of GDP by GTP, and for G protein-effector interaction.			Mental retardation, autosomal dominant 42 (MRD42) [MIM:616973]: A form of mental retardation, a disorder characterized by significantly below average general intellectual functioning associated with impairments in adaptive behavior and manifested during the developmental period. MRD42 patients manifest global developmental delay commonly accompanied by hypotonia, seizures of various types, ophtha…	582204480	1770117504	777815040	1043379008	6.36928e+08	0.610448	1365458176	591379328	237970944	731602816	5.76675e+08	0.788235	0.668	0.063
P62879|GBB2_HUMAN	GBB2_HUMAN	Guanine nucleotide-binding protein G(I)/G(S)/G(T) subunit beta-2	2	43.19	115.667	15.6667	GNB2	Acetylation;Alternative splicing;Cytoplasm;Direct protein sequencing;Phosphoprotein;Reference proteome;Repeat;Transducer;WD repeat	cell body [GO:0044297]; cytosol [GO:0005829]; extracellular exosome [GO:0070062]; extracellular space [GO:0005615]; focal adhesion [GO:0005925]; lysosomal membrane [GO:0005765]; membrane [GO:0016020]; perinuclear region of cytoplasm [GO:0048471]; plasma membrane [GO:0005886]; protein-containing complex [GO:0032991]; vesicle [GO:0031982]; calcium channel regulator activity [GO:0005246]; GTPase act…			Guanine nucleotide-binding proteins (G proteins) are involved as a modulator or transducer in various transmembrane signaling systems. The beta and gamma chains are required for the GTPase activity, for replacement of GDP by GTP, and for G protein-effector interaction.		Cytoplasm, perinuclear region {ECO:0000269|PubMed:16498633}.		62942404	226467968	84713912	1.24708e+08	8.87964e+07	0.712034	210493056	94113360	28721864	1.11109e+08	9.20698e+07	0.82864	0.863	0.61
P60520|GBRL2_HUMAN	GBRL2_HUMAN	Gamma-aminobutyric acid receptor-associated protein-like 2	2	27.75	42	14.6667	GABARAPL2 FLC3A GEF2	Acetylation;Autophagy;Cytoplasmic vesicle;Golgi apparatus;Lipoprotein;Phosphoprotein;Polymorphism;Protein transport;Reference proteome;Transport	autophagosome [GO:0005776]; autophagosome membrane [GO:0000421]; cytoplasm [GO:0005737]; cytoplasmic vesicle [GO:0031410]; cytosol [GO:0005829]; Golgi apparatus [GO:0005794]; Golgi membrane [GO:0000139]; intracellular [GO:0005622]; ATPase binding [GO:0051117]; beta-tubulin binding [GO:0048487]; GABA receptor binding [GO:0050811]; microtubule binding [GO:0008017]; SNARE binding [GO:0000149]; ubiqu…			Ubiquitin-like modifier involved in intra-Golgi traffic. Modulates intra-Golgi transport through coupling between NSF activity and SNAREs activation. It first stimulates the ATPase activity of NSF which in turn stimulates the association with GOSR1 (By similarity). Involved in autophagy. Plays a role in mitophagy which contributes to regulate mitochondrial quantity and quality by eliminating the …	Ubiquitous. Expressed at high levels in the brain, heart, prostate, ovary, spleen and skeletal muscle. Expressed at very low levels in lung, thymus and small intestine. {ECO:0000269|PubMed:11146101, ECO:0000269|PubMed:11414770}.	Golgi apparatus {ECO:0000250}. Cytoplasmic vesicle, autophagosome {ECO:0000269|PubMed:12507496, ECO:0000269|PubMed:15169837, ECO:0000269|PubMed:17580304, ECO:0000269|PubMed:19056683, ECO:0000269|PubMed:22311637}.		80731736	202818176	82454656	1.22002e+08	6.99946e+07	0.573719	133822856	66800704	24090858	74904806	5.53131e+07	0.738445	0.57	0.03
P31150|GDIA_HUMAN	GDIA_HUMAN	Rab GDP dissociation inhibitor alpha	5	46.4527	732.682	15.85	GDI1 GDIL OPHN2 RABGDIA XAP4	Cytoplasm;Direct protein sequencing;Disease mutation;GTPase activation;Golgi apparatus;Mental retardation;Reference proteome	axon [GO:0030424]; cytoplasm [GO:0005737]; cytosol [GO:0005829]; Golgi apparatus [GO:0005794]; midbody [GO:0030496]; myelin sheath [GO:0043209]; neuronal cell body [GO:0043025]; protein-containing complex [GO:0032991]; GDP-dissociation inhibitor activity [GO:0005092]; GTPase activator activity [GO:0005096]; Rab GDP-dissociation inhibitor activity [GO:0005093]; Rab GTPase binding [GO:0017137]; neg…			Regulates the GDP/GTP exchange reaction of most Rab proteins by inhibiting the dissociation of GDP from them, and the subsequent binding of GTP to them. Promotes the dissociation of GDP-bound Rab proteins from the membrane and inhibits their activation. Promotes the dissociation of RAB1A, RAB3A, RAB5A and RAB10 from membranes. {ECO:0000269|PubMed:23815289}.	Brain; predominant in neural and sensory tissues. {ECO:0000269|PubMed:7543319}.	Cytoplasm {ECO:0000269|PubMed:19570034}. Golgi apparatus, trans-Golgi network {ECO:0000269|PubMed:19570034}.	Mental retardation, X-linked 41 (MRX41) [MIM:300849]: A disorder characterized by significantly below average general intellectual functioning associated with impairments in adaptive behavior and manifested during the developmental period. Intellectual deficiency is the only primary symptom of non-syndromic X-linked mental retardation, while syndromic mental retardation presents with associated p…	765381824	2098332288	848940288	1.23755e+09	7.46628e+08	0.603311	1060097088	546808512	235759072	6.14222e+08	4.16283e+08	0.677741	0.475	0.000427
P50395|GDIB_HUMAN	GDIB_HUMAN	Rab GDP dissociation inhibitor beta	27	57.6167	1252.39	16.7353	GDI2 RABGDIB	Acetylation;Alternative splicing;Cytoplasm;GTPase activation;Membrane;Phosphoprotein;Reference proteome	azurophil granule lumen [GO:0035578]; cytoplasm [GO:0005737]; cytosol [GO:0005829]; extracellular exosome [GO:0070062]; extracellular region [GO:0005576]; focal adhesion [GO:0005925]; Golgi apparatus [GO:0005794]; membrane [GO:0016020]; secretory granule lumen [GO:0034774]; synapse [GO:0045202]; vesicle [GO:0031982]; GTPase activator activity [GO:0005096]; Rab GDP-dissociation inhibitor activity …			Regulates the GDP/GTP exchange reaction of most Rab proteins by inhibiting the dissociation of GDP from them, and the subsequent binding of GTP to them.	Ubiquitous. {ECO:0000269|PubMed:7543319}.	Cytoplasm {ECO:0000250}. Membrane {ECO:0000250}; Peripheral membrane protein {ECO:0000250}.		16067486720	52714074112	19109832704	2.92971e+10	2.03366e+10	0.694151	26608758784	13795851264	5701950464	15368853504	1.05418e+10	0.685919	0.517	0.002
P52565|GDIR1_HUMAN	GDIR1_HUMAN	Rho GDP-dissociation inhibitor 1	7	47.0723	371.591	16.6818	ARHGDIA GDIA1	Acetylation;Alternative splicing;Cytoplasm;Direct protein sequencing;Disease mutation;GTPase activation;Isopeptide bond;Phosphoprotein;Reference proteome;Ubl conjugation	cytoskeleton [GO:0005856]; cytosol [GO:0005829]; extracellular exosome [GO:0070062]; membrane [GO:0016020]; GTPase activator activity [GO:0005096]; Rac GTPase binding [GO:0048365]; Rho GDP-dissociation inhibitor activity [GO:0005094]; negative regulation of apoptotic process [GO:0043066]; negative regulation of axonogenesis [GO:0050771]; negative regulation of cell adhesion [GO:0007162]; positive…			Controls Rho proteins homeostasis. Regulates the GDP/GTP exchange reaction of the Rho proteins by inhibiting the dissociation of GDP from them, and the subsequent binding of GTP to them. Retains Rho proteins such as CDC42, RAC1 and RHOA in an inactive cytosolic pool, regulating their stability and protecting them from degradation. Actively involved in the recycling and distribution of activated R…		Cytoplasm {ECO:0000269|PubMed:23434736}.	Nephrotic syndrome 8 (NPHS8) [MIM:615244]: A form of nephrotic syndrome, a renal disease clinically characterized by progressive renal failure, severe proteinuria, hypoalbuminemia, hyperlipidemia and edema. Kidney biopsies show diffuse mesangial sclerosis, with small glomeruli, hypercellularity, increased extracellular matrix, and contracted/collapsed glomerular tufts surrounded by immature or ab…	10302649344	20767467520	8458238976	1.31761e+10	6.63867e+09	0.503841	13438472192	8950757376	3810693888	8.73331e+09	4.81757e+09	0.551632	0.614	0.031
P52566|GDIR2_HUMAN	GDIR2_HUMAN	Rho GDP-dissociation inhibitor 2	10	49.4828	541.18	16.6854	ARHGDIB GDIA2 GDID4 RAP1GN1	Acetylation;Cytoplasm;Direct protein sequencing;GTPase activation;Phosphoprotein;Reference proteome	cytoplasm [GO:0005737]; cytoplasmic vesicle [GO:0031410]; cytoskeleton [GO:0005856]; cytosol [GO:0005829]; extracellular exosome [GO:0070062]; membrane [GO:0016020]; GTPase activator activity [GO:0005096]; GTPase activity [GO:0003924]; Rac GTPase binding [GO:0048365]; Rho GDP-dissociation inhibitor activity [GO:0005094]; cellular response to redox state [GO:0071461]; multicellular organism develo…			Regulates the GDP/GTP exchange reaction of the Rho proteins by inhibiting the dissociation of GDP from them, and the subsequent binding of GTP to them (PubMed:8356058, PubMed:7512369). Regulates reorganization of the actin cytoskeleton mediated by Rho family members (PubMed:8262133). {ECO:0000269|PubMed:7512369, ECO:0000269|PubMed:8262133, ECO:0000269|PubMed:8356058}.	Detected in bone marrow, thymus and spleen. {ECO:0000269|PubMed:8356058}.	Cytoplasm, cytosol {ECO:0000269|PubMed:10802295}.		10156964864	41227493376	14649143296	22011200512	1.67927e+10	0.762916	22249588736	17030038528	5308154368	1.48626e+10	8.6762e+09	0.583761	0.703	0.109
P52306|GDS1_HUMAN	GDS1_HUMAN	Rap1 GTPase-GDP dissociation stimulator 1	5	49.6983	188.667	15.7917	RAP1GDS1	Acetylation;Alternative splicing;GTPase activation;Polymorphism;Reference proteome;Repeat	cytosol [GO:0005829]; endoplasmic reticulum [GO:0005783]; extracellular exosome [GO:0070062]; mitochondrion [GO:0005739]; GTPase activator activity [GO:0005096]; myosin filament assembly [GO:0031034]; negative regulation of endoplasmic reticulum calcium ion concentration [GO:0032471]; positive regulation of GTPase activity [GO:0043547]; positive regulation of mitochondrial calcium ion concentrati…			Stimulates GDP/GTP exchange reaction of a group of small GTP-binding proteins (G proteins) including Rap1a/Rap1b, RhoA, RhoB and KRas, by stimulating the dissociation of GDP from and the subsequent binding of GTP to each small G protein.				346877504	740695872	340771392	4.76115e+08	2.29154e+08	0.4813	564426752	229379872	62725652	2.85511e+08	2.55517e+08	0.894947	0.522	0.018
[truncated: 576 more rows]

## Sheet: Single peptide and added
UniProt Accession|UniProt ID	UniProt ID	Protein	Peptide Count	Mascot Mean Ion Score	Mascot Mean Protein Score	Mascot Mean Homology Threshold	Gene names	Keywords	Gene ontology	Catalytic activity	Pathway	Function	Tissue specificity	Subcellular location	Disease	A_ns_JC_010620_031720_2ul_2	B_ns_JC_010620_031720_2ul_2	C_ns_JC_010620_031720_2ul_2	NO STIM Raw Mean Abundance	NO STIM SD	NO STIM CV	A_flu_JC_010620_031720_2ul_2	B_flu_JC_010620_031720_2ul_2	C_flu_JC_010620_031720_2ul_2	Flu stim Raw Mean Abundance	Flu stim SD	Flu stim CV	Ratio (Flu stim/ NO STIM)	P-value (Flu stim vs. NO STIM)
[truncated: 422 more rows]
